# Supplementary material for: The fungus Aspergillus niger consumes sugars in a sequential manner that is not mediated by the carbon catabolite repressor CreA
Source: Sci Rep. 2018 Apr 27;8:6655. doi: 10.1038/s41598-018-25152-x (PMC5923239; doi:10.1038/s41598-018-25152-x)
Supplement: Supplementary file 2 — Supplementary Dataset 2 [file 41598_2018_25152_MOESM2_ESM.xlsx]

## Sheet: Description
The fungus Aspergillus niger consumes sugars in a sequential manner that is not mediated by the carbon catabolite repressor CreA
Miia R. Mäkelä1,2, María Victoria Aguilar-Pontes1, Diana van Rossen-Uffink1, Mao Peng1, Ronald P. de Vries1,2*
1Fungal Physiology, Westerdijk Fungal Biodiversity Institute & Fungal Molecular Physiology, Utrecht University, Utrecht, the Netherlands
2Division of Microbiology and Biotechnology, Department of Food and Environmental Sciences, University of Helsinki, Helsinki, Finland
Supplementary Data 2: Combines Supplementary Table S1 to S4

## Sheet: Suppl Table S1
Supplementary Table S1. Expression values of all genes.
Gene ID	Description	12h A	12h B	18h A	18h B	24h A	24h B	33h A	33h B
An01g00010	hypothetical protein [truncated ORF]	12.2744	12.6588	12.9062	12.4847	14.0912	13.1598	12.2734	12.0353
An01g00020	weak similarity to nucleotide binding protein phnN - Escherichia coli	23.6107	19.0941	19.2499	21.4121	23.0052	21.4959	22.1998	24.0093
An01g00030	strong similarity to Hgh1 - Saccharomyces cerevisiae	538.258	551.211	280.564	270.799	429.64	371.062	368.98	424.506
An01g00040	strong similarity to alpha subunit of transcription initiation factor TFIIF Tfg1 - Saccharomyces cerevisiae [truncated ORF]	274.461	253.414	541.543	504.065	488.872	482.506	445.789	376.087
An01g00050	similarity to fatty-acyl-CoA synthase beta chain Fas1 - Saccharomyces cerevisiae [truncated ORF]	16.1677	18.1712	19.2441	16.6983	18.3544	14.9832	16.8374	15.3826
An01g00060	strong similarity to fatty acid synthase alpha subunit fas2p - Schizosaccharomyces pombe	1119.98	1285.55	698.181	670.219	710.421	677.576	696.699	710.868
An01g00070	strong similarity to N2,N2-dimethylguanosine tRNA methyltransferase trm1p - Schizosaccharomyces pombe	39.8321	39.2179	43.536	37.6505	58.7541	56.7847	52.5186	52.8409
An01g00080	weak similarity to hypothetical membrane protein YOR228c - Saccharomyces cerevisiae	129.566	105.676	89.0224	82.591	106.127	87.6829	77.1687	70.9774
An01g00090	weak similarity to secreted protein SEQ ID NO:901 from patent WO200155322-A2 - Homo sapiens	66.1407	67.1707	55.8066	46.3415	54.9829	48.901	44.6221	40.3568
An01g00100	strong similarity to pyruvate dehydrogenase beta chain precursor Pdb1 - Saccharomyces cerevisiae	1475.3	2097.16	461.913	444.863	552.372	559.622	625.425	474.579
An01g00110	strong similarity to hypothetical protein SPAC1039.02 - Schizosaccharomyces pombe	329.054	329.624	210.438	210.691	257.015	232.973	241.26	297.612
An01g00120	similarity to mitochondrial respiratory function protein Mrf1 - Saccharomyces cerevisiae	480.707	459.412	330.575	375.888	281.259	236.739	243.806	243.629
An01g00130	strong similarity to glutamyl-tRNA (Gln) amidotransferase chain A gatA - Bacillus subtilis	86.3415	113.73	42.1528	44.2714	46.2763	47.5971	39.3262	42.1452
An01g00140	similarity to trithorax related protein Bre2 - Saccharomyces cerevisiae	42.4704	46.3209	43.8303	43.2594	56.9411	50.2537	59.1834	62.822
An01g00150	strong similarity to nuclear protein Enp1 - Saccharomyces cerevisiae	197.355	212.95	264.088	251.542	394.349	402.515	321.207	284.912
An01g00160	similarity to regulator of unfolded protein response (UPR) Hac1 - Saccharomyces cerevisiae	1094.89	1053.17	1159.3	1126.72	1066.96	1118.93	1608.85	1415.83
An01g00170	similarity to hypothetical protein Fti1 - Saccharomyces cerevisiae	575.707	620.729	521.721	551.165	483.007	504.387	455.879	459.154
An01g00190	similarity to protein PRIB - Lentinus edodes	24.9852	22.5108	18.6921	21.2542	17.7511	17.0611	19.4167	18.8439
An01g00200	strong similarity to succinyl-CoA:3-ketoacid-CoA transferase SCOT - Homo sapiens	246.594	307.978	628.923	663.222	539.818	518.054	556.85	540.758
An01g00210	strong similarity to hypothetical protein AAO27753.1 - Fusarium sporotrichioides	24.3187	26.9677	29.6432	27.4726	33.859	34.3219	29.3641	24.7747
An01g00220	strong similarity to hypothetical membrane protein YJR124c - Saccharomyces cerevisiae [truncated ORF]	50.8668	66.3249	39.6539	47.7245	42.3496	50.7274	36.9813	31.359
An01g00240	strong similarity to cytochrome P450 protein 4F5 - Rattus norvegicus	20.8313	17.4319	17.709	18.013	17.1349	19.432	19.8248	16.2896
An01g00250	strong similarity to nitrate reductase NR2 - Arabidopsis thaliana	20.3206	19.1893	16.5037	18.2917	16.9997	16.0824	15.0679	16.54
An01g00260	strong similarity to hypothetical transcription activator SPAC139.03 - Schizosaccharomyces pombe	14.0288	16.2471	15.8948	15.5061	15.2309	15.9492	16.9816	15.7628
An01g00270	similarity to fluconazole resistance protein FLU1 - Candida albicans [putative frameshift]	38.3959	40.5156	53.2762	46.7895	47.419	47.9995	62.0324	68.0508
An01g00280	strong similarity to hypothetical protein SPAC823.14 - Schizosaccharomyces pombe	81.4628	94.8363	31.9057	34.5079	34.0212	30.4319	47.6753	31.2769
An01g00290	similarity to hypothetical protein encoded by An17g00430 - Aspergillus niger	120.392	131.539	141.087	126.086	77.5525	71.5142	62.7036	67.7804
An01g00310	strong similarity to hypothetical protein encoded by An02g10090 - Aspergillus niger	16.4829	16.2551	17.2701	14.9455	15.914	14.403	13.9488	15.0596
An01g00320	similarity to hypothetical protein encoded by An08g08380 - Aspergillus niger	12.7515	13.0944	13.2611	12.8721	12.2456	11.7087	13.9562	13.0095
An01g00330	alpha-l-arabinofuranosidase a precursor abfA - Aspergillus niger	33.2539	37.0268	26.2385	22.5044	23.4111	20.9491	25.6701	26.1704
An01g00340	strong similarity to hypothetical protein SPCC320.08 - Schizosaccharomyces pombe	463.792	432.957	292.098	261.855	284.203	292.437	155.209	173.182
An01g00360	hypothetical protein	17.7245	17.984	16.0948	16.3958	17.5829	18.8456	16.6359	17.8024
An01g00370	strong similarity to aspergillopepsin apnS - Aspergillus phoenicis	1857.34	1569.05	1105.45	1046.98	3708.73	3753.92	4363.55	4049.76
An01g00380	similarity to monocarboxylate transporter MCT3 - Homo sapiens	19.4491	18.3826	20.3049	16.6266	20.6107	18.1574	21.1634	18.2621
An01g00390	hypothetical protein	146.842	329.769	24.9084	22.8443	36.336	36.5262	33.1176	33.3413
An01g00400	strong similarity to hypothetical protein SPBC12C2.09c - Schizosaccharomyces pombe	85.5786	71.2705	22.1405	19.347	19.4585	24.7304	24.2206	20.6118
An01g00420	strong similarity to hypothetical protein encoded by An01g01580 - Aspergillus niger	15.0041	14.2675	12.772	13.2249	13.1433	14.1292	13.7332	13.982
An01g00430	similarity to heterokaryon incompatibility protein het-6 - Neurospora crassa	16.0942	15.804	13.8913	16.5191	16.2375	13.8463	12.9975	14.9764
An01g00450	similarity to 3-hydroxyisobutyrate dehydrogenase mmsB - Pseudomonas aeruginosa	23.2229	28.004	22.9597	23.7712	22.0025	23.1394	28.1097	21.5921
An01g00460	hypothetical protein	18.746	15.9809	15.8151	16.8491	19.0793	16.2526	18.932	15.289
An01g00470	strong similarity to hypothetical protein jhp0584 - Helicobacter pylori	29.5389	27.9454	29.9079	26.754	23.9923	23.5385	27.0806	33.3194
An01g00480	strong similarity to hypothetical protein AAO49461.1 - Leptosphaeria maculans	17.815	15.9242	15.9259	14.9849	21.0076	23.3691	61.4378	77.0704
An01g00490	strong similarity to isoamyl alcohol oxidase mreA - Aspergillus oryzae	37.8802	54.5806	19.1812	22.0499	20.4247	18.0634	18.408	20.7944
An01g00500	hypothetical protein	21.511	21.5938	16.121	18.4356	19.6511	17.9485	29.7243	33.1718
An01g00510	strong similarity to cytochrome P450 cyp52A3-a - Candida maltosa	35.3719	38.976	286.67	488.755	341.238	395.559	242.623	206.737
An01g00520	hypothetical protein	86.6051	65.0281	217.226	248.603	231.836	301.276	396.173	225.494
An01g00530	proteinase aspergillopepsin II - Aspergillus niger	36.4878	36.1509	468.811	465.94	1818.86	1097.77	1059.27	912.078
An01g00540	hypothetical protein	19.3862	18.5822	16.441	16.4684	17.1838	17.2099	16.3344	16.7168
An01g00550	strong similarity to allergen rAsp f 4 - Aspergillus fumigatus	30.4186	34.1498	21.5504	25.042	25.187	24.3616	24.4824	22.4281
An01g00560	strong similarity to signal peptidase subunit Sec11 - Saccharomyces cerevisiae	496.244	582.048	341.465	497.774	424.62	428.253	462.128	498.355
An01g00570	weak similarity to hypothetical protein - Campylobacter jejuni	23.3759	25.7819	21.804	21.277	22.0292	19.6215	18.244	23.0302
An01g00600	similarity to hypothetical protein YLR011w - Saccharomyces cerevisiae	18.5633	18.2461	18.6766	16.9913	18.2223	17.7097	17.3675	16.0849
An01g00610	strong similarity to hypothetical protein BAC69773.1 - Streptomyces avermitilis	305.996	254.558	32.834	38.776	57.7343	46.6405	74.6494	56.6959
An01g00620	strong similarity to p-cumic aldehyde dehydrogenase cymc - Pseudomonas putida	135.813	152.036	3227.23	3684.53	1435.91	1054.16	570.274	575.948
An01g00630	strong similarity to benzyl alcohol dehydrogenase areB - Acinetobacter sp.	47.9164	49.9457	314.778	586.023	152.635	115.809	114.301	129.983
An01g00640	strong similarity to hypothetical protein CAD21096.1 - Neurospora crassa	13.9159	14.2415	16.227	14.2611	15.777	15.066	16.6473	15.6968
An01g00650	hypothetical protein	11.3806	11.9354	10.593	10.0169	11.4921	11.7637	12.4687	10.9596
An01g00660	similarity to hypothetical protein rfeF - Aspergillus nidulans	20.7159	20.7109	22.4004	20.9872	29.4016	29.7691	29.8544	36.5651
An01g00670	hypothetical protein	22.2004	23.9575	22.2667	18.8112	21.6416	23.1758	20.2337	18.5129
An01g00680	strong similarity to cytochrome P450 monooxygenase avnA - Aspergillus parasiticus	38.4064	30.6418	73.5865	68.6819	63.6075	59.4369	50.0856	47.035
An01g00690	strong similarity to FLO11 gene expression regulator At14 from patent WO200257456-A2 - Unclassified organism	29.5669	34.0198	38.7424	39.7155	31.8198	35.9226	33.2394	30.2496
An01g00700	strong similarity to molasses resistency protein Rtm1 - Saccharomyces cerevisiae	15.9452	16.0385	13.7688	13.7925	13.6037	13.6774	12.3551	13.5751
An01g00710	strong similarity to aromatic amino acid decarboxylase ddc - Sorangium cellulosum	17.8372	18.4461	13.0413	14.5847	12.29	15.5773	15.7027	14.9836
An01g00720	strong similarity to transporter sit1 - Saccharomyces cerevisiae	13.9669	15.7378	14.2444	13.4772	12.9462	14.2124	16.3258	13.5166
An01g00730	hypothetical protein [truncated ORF]	19.968	17.7789	19.4265	18.8081	19.3601	18.1446	17.1752	19.1509
An01g00740	hypothetical protein [truncated ORF]	31.0294	33.0281	25.933	27.0414	33.8357	31.3552	29.3781	24.831
An01g00750	hypothetical protein	2005.9	2076.21	370.207	329.863	384.645	388.659	397.327	379.776
An01g00760	hypothetical protein	21.2428	20.215	18.6636	17.4415	20.5828	19.0171	19.2685	19.5816
An01g00770	similarity to RNA helicase Mss116 - Saccharomyces cerevisiae	54.818	51.0056	41.5552	36.0788	39.969	44.2146	29.0668	29.2444
An01g00780	endo-1,4-xylanase xynB - Aspergillus niger	683.802	349.876	101.212	124.5	192.828	147.99	77.7011	62.1663
An01g00790	hypothetical protein	9.60926	9.49036	9.54587	9.44312	8.54137	9.97365	9.01085	8.99907
An01g00800	similarity to hypothetical protein AAO51454.1 - Dictyostelium discoideum	13.233	12.5509	14.098	12.7259	14.0508	13.158	14.1714	12.9594
An01g00810	weak similarity to androgen receptor A hARa - Homo sapiens	11.9392	10.7838	12.0031	13.551	12.0758	11.4075	10.6761	11.9362
An01g00820	strong similarity to quinate transport protein qutD - Aspergillus nidulans	31.6957	31.9834	29.6672	33.0358	24.0286	30.3303	31.2351	26.2258
An01g00830	hypothetical protein	10.3081	10.0912	16.4624	23.3765	16.7732	15.7476	15.601	14.7156
An01g00840	hypothetical protein	18.06	14.3224	16.6024	16.1729	18.0713	17.1821	18.2042	15.0738
An01g00850	similarity to xylose permease xylT - Bacillus megaterium	215.132	200.471	2350.22	2649.57	1958.94	1728.68	1172.67	1423.37
An01g00860	strong similarity to dihydrogeodin oxidase DHGO - Aspergillus terreus [putative frameshift]	27.8193	26.0485	23.9613	22.6959	28.3338	24.441	25.4869	22.8728
An01g00870	strong similarity to para-hydroxybenzoate polyprenyltransferase Coq2 - Saccharomyces cerevisiae	50.3716	52.0079	46.4623	47.963	46.8845	43.8008	47.2842	43.1962
An01g00880	strong similarity to S-adenosyl-L-methionine:norcoclaurine 6-O-methyltransferase 6-OMT - Coptis japonica	13.5319	14.6378	14.2076	14.4204	14.3528	14.7412	14.3503	13.34
An01g00890	weak similarity to integral membrane protein PTH11 - Magnaporthe grisea	24.1617	22.9021	17.3009	22.4398	20.6508	23.3133	20.4524	16.9202
An01g00900	similarity to protein-tyrosine-phosphatase pyp2p - Schizosaccharomyces pombe	45.7216	55.9848	74.8739	77.3071	105.661	78.0287	76.4553	100.368
An01g00910	strong similarity to hypothetical protein CAD21096.1 - Neurospora crassa	24.0744	21.7547	24.876	21.7947	26.7209	25.1986	23.6295	21.3431
An01g00920	strong similarity to hypothetical lysogenic protein CAD54907.1 - Bacteriophage P2-EC58	12.6845	12.9628	11.6333	12.0812	13.6745	12.6115	11.1293	12.9225
An01g00930	similarity to methyl chloride transferase AAC72357.1 - Batis maritima	16.1688	14.8892	15.7383	16.2785	16.0995	18.1042	14.375	13.318
An01g00940	weak similarity to AP-1-like stress-induced transcriptional activator Yap2 - Saccharomyces cerevisiae	34.8442	32.682	27.0232	32.5962	27.9895	30.8574	28.3812	33.7881
An01g00950	weak similarity to hypothetical protein encoded by An11g07790 - Aspergillus niger	16.0947	16.024	16.2025	13.219	15.6625	14.3163	14.3463	13.9779
An01g00960	strong similarity to hypothetical oxidoreductase DR2595 - Deinococcus radiodurans	14.4863	15.843	12.8245	13.265	13.4754	14.8078	11.7783	14.169
An01g00970	similarity to hypothetical protein encoded by An11g04000 - Aspergillus niger	47.4295	52.1023	29.6672	36.0661	40.2028	42.9684	35.3497	31.7758
An01g00990	weak similarity to hypothetical protein encoded by An01g12970 - Aspergillus niger	13.3718	14.156	15.9715	17.6521	15.1452	14.1625	11.0464	11.8909
An01g01000	similarity to hypothetical protein BAC11036.1 - Homo sapiens	504.003	523.296	925.06	1020.81	532.091	506.187	164.611	160.715
An01g01010	weak similarity to hypothetical protein Y49E10.24 - Caenorhabditis elegans	23.2213	27.5145	33.6736	53.4786	27.4782	33.7797	21.2526	21.8967
An01g01020	similarity to protein SEQ ID NO:628 from patent WO200222660-A2 - Homo sapiens	28.4095	28.5162	59.6325	49.0859	49.683	39.687	45.291	49.619
An01g01030	weak similarity to hypothetical protein encoded by An16g05360 - Aspergillus niger	14.3031	13.3461	16.5835	19.2779	23.7533	23.7265	28.2012	22.3057
An01g01040	similarity to ankyrin 3 Ank3 - Mus musculus	25.1297	28.5315	29.0288	32.1772	29.1161	32.926	23.9124	30.0056
An01g01050	similarity to hypothetical protein YLR007w - Saccharomyces cerevisiae	22.2127	19.1782	19.2418	18.7253	20.3098	18.2746	17.3972	19.4162
An01g01060	strong similarity to splicing factor spU2AF23 - Schizosaccharomyces pombe	652.051	772.658	624.081	667.559	787.326	681.755	636.982	651.17
An01g01070	strong similarity to hypothetical protein BAB09014.1 - Arabidopsis thaliana	86.018	23.1304	21.1128	21.5963	21.1005	17.3465	18.3886	17.3836
An01g01080	strong similarity to sepiapterin reductase SPR - Rattus norvegicus	515.164	545.743	240.49	220.05	239.685	219.422	191.124	161.334
An01g01090	similarity to TATA-binding protein-associated phosphoprotein Dr1 - Homo sapiens	273.476	272.236	361.337	391.722	321.107	355.802	306.91	304.005
An01g01110	strong similarity to D-amino acid hydantoin hydrolase hyuA - Pseudomonas sp.	14.4214	15.7814	11.2673	13.1507	12.475	15.5323	13.8004	14.0225
An01g01120	similarity to hypothetical protein encoded by An11g03480 - Aspergillus niger	109.126	107.403	78.1892	93.6491	21.3549	20.6557	20.538	19.7862
An01g01130	strong similarity to polyketide synthase FUM5 - Gibberella moniliformis	12.5438	10.9571	9.96656	12.6457	10.5346	11.3544	12.3613	11.5868
An01g01140	strong similarity to hypothetical protein encoded by An01g12050 - Aspergillus niger	11.2913	10.9507	10.3156	11.338	10.9264	11.5191	11.2832	11.1716
An01g01150	similarity to surface recognition protein PTH11 - Magnaporthe grisea	15.5051	14.668	18.0802	15.4389	16.7117	14.1005	14.5079	13.3104
An01g01160	similarity to phosphinothricin N-acetyltransferase pat - Streptomyces viridochromogenes	177.765	137.592	64.7095	65.733	38.5196	36.5315	43.7303	34.2042
An01g01170	strong similarity to hypothetical protein BAC47708.1 - Bradyrhizobium japonicum	28.1817	30.2585	22.9866	24.7074	23.3029	22.2266	24.3523	23.082
An01g01180	strong similarity to hypothetical conserved protein CAD21291.1 - Neurospora crassa	23.3717	20.8669	20.9905	21.019	22.0068	21.2343	19.676	17.3784
An01g01190	similarity to hypothetical phosphoglycerate mutase SPAC5H10.03 - Schizosaccharomyces pombe	23.9517	22.9431	15.7197	18.361	16.9077	19.7449	15.1012	15.8554
An01g01210	similarity to acylaminoacyl-peptidase - Rattus norvegicus	17.1776	19.0124	25.6393	19.6377	18.0891	15.2064	15.8335	16.974
An01g01220	similarity to surface recognition protein PTH11 - Magnaporthe grisea	19.8343	21.923	22.0753	17.927	21.2415	16.5314	18.7524	17.6643
An01g01230	strong similarity to hypothetical protein SPAC869.06c - Schizosaccharomyces pombe	19.4651	16.8939	19.3145	19.9468	19.5474	22.1389	142.16	83.7693
An01g01240	similarity to HC-toxin efflux pump TOXA - Cochliobolus carbonum [truncated ORF]	30.5416	28.4876	68.5378	62.3601	57.0975	38.7744	38.0571	30.8442
An01g01250	strong similarity to hypothetical membrane transport protein SPAC3H1.06c - Schizosaccharomyces pombe [truncated ORF]	28.7865	26.0815	38.6497	53.0212	42.707	28.6563	21.6728	26.9562
An01g01260	strong similarity to beta-glucuronidase uidA - Escherichia coli	15.377	16.6532	16.8674	15.1607	18.7581	17.7649	17.2282	18.8403
An01g01270	questionable ORF	8.30916	8.38557	8.56667	8.417	8.34679	8.62039	8.82983	8.4498
An01g01280	strong similarity to cercosporin resistance transmembrane efflux pump from patent WO9735001-A1 - Cercospora kikuchii	27.0634	26.067	21.2517	19.4139	18.4323	20.6099	20.2686	19.4546
An01g01290	strong similarity to squalene-hopene cyclase SHC - Alicyclobacillus acidocaldarius	21.7643	18.2086	21.1912	21.5254	21.7844	20.2982	19.918	20.0037
An01g01300	hypothetical protein	43.1158	43.1697	37.2827	33.7485	38.7943	39.0898	45.2894	33.4314
An01g01310	hypothetical protein	13.2174	13.0099	14.7214	12.3442	13.5162	12.5906	14.3596	12.7591
An01g01320	strong similarity to alpha-galactosidase agal - Phanerochaete chrysosporium	13.3217	13.6529	12.2709	14.2463	11.7192	13.3735	11.8106	12.3524
An01g01330	similarity to acetate regulatory DNA binding protein facB - Aspergillus nidulans	15.1047	14.9046	14.6412	15.2821	13.8681	13.6476	13.6752	14.3353
An01g01340	similarity to unsaturated glucuronyl hydrolase UGL - Bacillus sp.	14.7485	14.8429	15.243	15.7773	15.9848	14.8971	15.6821	14.7204
An01g01350	strong similarity to high-affinity nicotinic acid permease Tna1 - Saccharomyces cerevisiae	17.2677	15.9641	19.8465	18.1453	16.7731	16.5954	17.2362	16.1504
An01g01360	similarity to hypothetical transmembrane protein CAD18032.1 - Ralstonia solanacearum	17.5254	17.8729	17.2983	17.7772	17.2266	18.9204	16.9962	13.9277
An01g01370	strong similarity to hypothetical protein encoded by An06g01030 - Aspergillus niger	23.1482	21.8579	18.7172	19.0628	18.3801	18.261	18.3509	16.5555
An01g01380	similarity to beta transducin-like protein het-e - Podospora anserina	124.274	131.365	311.133	300.952	225.676	180.336	111.016	140.132
An01g01390	similarity to chromatin remodeling Snf/Swi complex subunit Arp9 - Saccharomyces cerevisiae	163.802	189.866	157.025	135.408	136.667	116.654	167.482	166.416
An01g01400	strong similarity to hypothetical protein encoded by slr0318 - Synechocystis sp.	70.7404	76.2361	30.8034	35.2351	28.186	25.4291	23.6299	22.4996
An01g01410	strong similarity to hypothetical protein encoded by An01g01460 - Aspergillus niger	19.0762	17.4466	20.1193	20.8478	16.5125	16.2471	16.4536	13.2711
An01g01420	weak similarity to integral membrane protein PTH11 - Magnaporthe grisea	20.0533	24.567	19.8288	21.0334	21.6385	22.0382	21.3883	18.8285
An01g01430	similarity to hydroquinone oxidase mcrA - Streptomyces lavendulae	155.24	151.138	149.745	168.75	164.285	170.981	150.757	162.847
An01g01440	strong similarity to hypothetical protein CAD21096.1 - Neurospora crassa	13.5133	13.0488	16.5261	17.9451	15.7857	17.8797	17.1497	17.4084
An01g01450	hypothetical protein	24.386	29.6179	27.4819	26.1788	27.1166	27.6584	26.5561	24.5418
An01g01460	strong similarity to hypothetical protein encoded by An01g01410 - Aspergillus niger	11.0428	11.4982	11.0976	11.2422	10.4098	11.5875	11.195	10.443
An01g01470	similarity to hypothetical protein encoded by An08g11970 - Aspergillus niger	12.8914	12.4823	12.2112	11.8816	12.7427	12.5741	13.4014	12.2944
An01g01480	similarity to multidrug resistance protein Qdr1 - Saccharomyces cerevisiae	13.0181	15.0482	15.2923	14.1864	14.2432	14.8221	12.5936	14.1942
An01g01490	similarity to hypothetical protein B3E4.80 - Neurospora crassa	23.2423	21.966	19.0474	18.8419	21.2604	21.156	16.365	18.772
An01g01500	strong similarity to UV-response Zn-finger protein kin17 - Mus musculus	165.459	151.32	157.267	172.972	137.543	143.798	105.469	120.43
An01g01520	similarity to pyrroline-5-carboxylate reductase P5CR - Zalerion arboricola	36.825	36.94	36.938	35.6582	34.736	41.9943	43.9491	40.1046
An01g01530	similarity to proline dehydrogenase slgA - Drosophila melanogaster	22.0916	21.3475	25.524	24.5529	25.1829	25.6713	36.4635	35.6225
An01g01540	strong similarity to alpha,alpha-trehalase treA - Aspergillus nidulans	177.158	181.495	277.03	236.194	301.737	273.422	344.989	299.579
An01g01550	strong similarity to catalase cat1 - Aspergillus fumigatus	70.4119	73.8118	58.875	57.8429	66.3203	82.43	354.534	308.718
An01g01560	similarity to hypothetical protein yxaG - Bacillus subtilis	23.4862	23.8173	24.2171	22.9784	25.7861	24.8079	24.4358	25.6045
An01g01580	strong similarity to hypothetical protein encoded by An01g00420 - Aspergillus niger	12.7867	12.5197	13.1132	12.9298	12.3537	12.4614	11.6217	11.091
An01g01590	similarity to pyruvate decarboxylase PDC - Neurospora crassa [putative frameshift]	22.8887	26.4119	23.9017	21.0649	21.3871	24.8452	24.8766	22.1172
An01g01600	similarity to monocarboxylate transporter 2 MCT2 - Mesocricetus auratus	34.7172	35.1588	18.8611	19.6621	23.0956	25.8964	22.1348	24.4648
An01g01610	strong similarity to appressorium formation specific CAP5 - Colletotrichum gloeosporioides	45.9809	51.2274	51.8121	40.8698	48.3346	44.0683	48.2532	42.9391
An01g01620	strong similarity to high-affinity zinc transport protein Zrt1 - Saccharomyces cerevisiae	3247.77	3193.17	1147.62	1399.39	479.011	355.934	120.902	103.459
An01g01630	strong similarity to hypothetical protein encoded by An09g00510 - Aspergillus niger	20.5366	21.4433	84.6174	79.7906	55.9224	39.594	36.6455	35.9901
An01g01640	strong similarity to cinnamyl-alcohol dehydrogenase CAD1 - Eucalyptus gunnii	27.5347	27.0692	28.8383	30.0023	27.7265	34.5243	28.8519	30.261
An01g01650	similarity to hypothetical protein encoded by An12g05420 - Aspergillus niger	27.0723	25.5608	30.4775	29.8683	31.017	25.5419	40.7568	34.6439
An01g01660	weak similarity to alkyl salicylate esterase salE - Acinetobacter sp.	86.4575	85.8663	208.414	351.329	132.862	164.089	92.2437	133.143
An01g01670	similarity to hypothetical protein encoded by An01g11590 - Aspergillus niger	24.7096	23.6838	46.5528	58.422	39.6102	32.7708	23.5414	21.6475
An01g01680	similarity to hypothetical protein encoded by An01g01690 - Aspergillus niger	18.2899	21.5761	18.4137	20.4466	19.9555	18.2781	21.2968	18.4641
An01g01690	similarity to hypothetical protein encoded by An01g01680 - Aspergillus niger	18.3257	18.8136	15.9438	16.5983	17.2869	18.0806	15.4504	18.2781
An01g01700	hypothetical protein	13.9959	14.1274	12.7363	12.895	11.5451	12.1765	12.6768	12.4626
An01g01710	hypothetical protein	11.5473	11.7813	11.3097	10.9435	10.5375	11.5097	11.2782	11.3877
An01g01720	strong similarity to bleomycin hydrolase Blh1 - Saccharomyces cerevisiae	120.293	116.71	158.934	213.997	113.407	94.7011	72.6997	59.4584
An01g01730	strong similarity to hypothetical protein encoded by An12g06350 - Aspergillus niger	14.1808	12.4275	11.0987	11.4004	12.6752	11.5991	10.9908	12.3558
An01g01740	weak similarity to troponin C - Caenorhabditis elegans	54.0949	48.0739	47.5191	63.8198	62.4164	46.4807	33.4437	32.9624
An01g01750	similarity to lysosomal protease CLN2 - Rattus norvegicus	120.896	105.391	68.4435	57.3595	185.237	123.995	163.894	156.984
An01g01760	questionable ORF	23.1317	25.3205	20.1757	17.055	19.2344	20.1881	17.025	18.0135
An01g01770	hypothetical protein	21.3569	20.1047	20.2937	19.026	19.589	19.6473	20.8425	20.8509
An01g01780	strong similarity to transmembrane protein PTH11 - Magnaporthe grisea	25.3044	23.3898	19.9884	24.7098	22.9544	21.4408	21.3916	21.5172
An01g01790	similarity to band 3 anion transport protein - Gallus gallus	22.9851	26.5622	20.8757	20.6031	22.5663	20.3796	20.5322	20.6678
An01g01800	hypothetical protein	19.3692	18.1955	16.9855	18.193	19.8864	21.0065	14.2354	15.9231
An01g01810	similarity to multidrug resistance protein fnx1p - Schizosaccharomyces pombe	86.7532	89.94	101.195	92.8149	66.3121	70.6907	62.0382	67.4442
An01g01820	catalase R catR - Aspergillus niger	699.425	549.122	36.0861	43.8546	41.9704	41.8248	44.1022	40.8215
An01g01830	strong similarity to catalase/peroxidase cpeB - Streptomyces reticuli	748.604	569.858	4908.52	5722.04	5433.45	5348.02	5768.07	6735.07
An01g01840	strong similarity to monoamine oxidase MAO - Oncorhynchus mykiss	31.3	32.3852	36.0963	39.6367	34.0088	34.8758	40.5112	40.8728
An01g01850	similarity to beta transducin-like protein het-e1 - Podospora anserina	21.5435	22.0451	42.7601	37.2438	25.733	24.9438	17.0919	15.1618
An01g01860	similarity to hypothetical protein encoded by An17g00940 - Aspergillus niger	12.039	11.2004	11.1073	11.2887	12.1022	10.6011	11.4361	11.4487
An01g01870	strong similarity to hypothetical Avicelase III aviIII - Aspergillus aculeatus	63.3088	35.4594	14.4028	13.7221	13.7629	15.7794	14.3482	12.4105
An01g01880	strong similarity to L-lactate 2-monooxygenase LA2M - Mycobacterium smegmatis	26.4246	26.7925	27.7007	23.2946	26.0152	23.198	27.1356	24.4245
An01g01890	hypothetical protein	17.3631	18.8491	15.6099	14.8671	17.0056	17.0122	13.5362	13.0146
An01g01900	strong similarity to mitomycin C translocase mct - Streptomyces lavendulae	34.5699	39.3423	34.5386	34.3506	32.7221	41.3033	36.9497	34.0117
An01g01920	similarity to beta-N-acetylhexosaminidase - Vibrio furnissii	18.3002	21.4884	20.4663	19.2672	43.2034	39.8299	63.1603	54.5786
An01g01930	hypothetical protein	37.1402	34.0391	34.9875	32.7558	35.2277	32.383	30.4587	33.2674
An01g01940	strong similarity to GABA permease Uga4 - Saccharomyces cerevisiae	65.3462	62.1137	43.1969	38.3752	50.3037	46.5794	44.1443	47.7486
An01g01950	similarity to aluminium resistance protein Alr1 - Saccharomyces cerevisiae	264.339	186.463	2506.78	1638.1	2262.66	2087.54	2049.8	1884.33
An01g01960	strong similarity to riboflavin biosynthesis protein Rib7 - Saccharomyces cerevisiae	33.6378	30.2273	41.5825	40.325	44.107	39.3051	51.4407	40.6356
An01g01970	similarity to hypothetical protein encoded by An04g02750 - Aspergillus niger	34.126	32.0909	28.6619	30.709	33.8373	31.42	30.4013	28.3611
An01g01980	hypothetical protein	13.8997	15.4714	14.3372	12.5855	13.4519	12.6756	13.5693	12.8363
An01g01990	hypothetical protein	12.0551	11.837	122.283	121.84	84.5337	95.2875	101.473	79.8926
An01g02000	similarity to aromatic-L-amino-acid decarboxylase DDC - Rattus norvegicus	46.5775	45.4449	62.3536	75.4848	50.6322	44.5911	34.1979	41.4153
An01g02010	hypothetical protein	11.9872	12.3347	12.4907	12.7992	12.245	11.6545	12.2907	12.4971
An01g02020	strong similarity to hypothetical protein ssl3291 - Synechocystis sp.	56.3201	58.7041	56.0561	73.7653	77.4833	64.4766	66.7292	68.0737
An01g02030	similarity to polyketide synthase FUM5 - Gibberella moniliformis	35.1016	39.6402	21.6506	27.8107	36.4625	38.0454	41.0082	50.8321
An01g02040	hypothetical protein	21.6293	21.1275	19.4055	21.5874	21.8036	26.9645	34.147	25.9488
An01g02050	similarity to gene expression regulator At221 from patent WO200257456-A2 - Unclassified organism	35.6446	37.6833	29.992	27.5303	30.0519	31.5398	32.2936	28.7597
An01g02060	similarity to monocarboxylate transporter 3 - Gallus gallus	18.7637	18.886	19.0449	20.2601	17.5007	18.9645	19.6025	17.1324
An01g02070	strong similarity to metalloprotease mep - Aspergillus fumigatus	12.441	12.3246	11.5211	12.0948	12.6229	12.6348	12.4187	11.9378
An01g02080	similarity to hypothetical protein SC2G5.30 - Streptomyces coelicolor	102.995	85.2419	98.3699	92.639	107.617	85.7082	111.311	104.389
An01g02090	similarity to hypothetical protein BX908807_12 - Neurospora crassa	159.898	177.325	144.86	135.209	131.777	161.632	160.947	157.33
An01g02100	strong similarity to tRNA-pseudouridine synthase Pus4 - Saccharomyces cerevisiae	36.5859	43.4634	41.1419	41.3411	45.0809	41.5232	40.1911	41.5396
An01g02110	similarity to hypothetical protein CAD11409.1 - Neurospora crassa	282.899	332.547	562.511	487.976	571.463	521.865	518.967	567.912
An01g02120	strong similarity to nucleolar protein Ebp2 - Saccharomyces cerevisiae	90.0583	103.095	102.239	95.5463	139.803	116.498	92.0653	94.2722
An01g02130	similarity to heterokaryon incompatibility protein het-6 - Neurospora crassa	16.9828	15.9886	14.4917	16.2695	15.1188	15.531	14.6291	15.8462
An01g02140	strong similarity to high-affinity nicotinic acid permease Tna1 - Saccharomyces cerevisiae	24.0676	24.7101	294.837	546.961	430.698	373.05	241.014	246.422
An01g02150	strong similarity to transcription regulator of arginine catabolism arcA - Aspergillus nidulans	102.776	103.961	223.209	237.089	156.958	149.235	129.342	136.872
An01g02160	strong similarity to multidrug resistance protein fnx1p - Schizosaccharomyces pombe	40.862	34.3243	128.812	166.851	173.634	132.912	288.963	338.197
An01g02170	similarity to anthranilate converting enzyme tdnT - Pseudomonas putida	338.295	340.152	188.926	210.134	225.8	187.929	175.056	163.306
An01g02180	similarity to hypothetical protein YOL032w - Saccharomyces cerevisiae	61.7712	55.994	65.1128	59.9675	84.8244	59.7838	77.0437	77.909
An01g02190	similarity to thiamin pyrophosphokinase tnr3p - Schizosaccharomyces pombe	372.139	303.004	302.772	253.277	322.299	254.949	216.388	201.727
An01g02200	strong similarity to 16 kD subunit of DNA-directed RNA polymerase I,II,III Rpb8 - Saccharomyces cerevisiae	302.321	280.123	181.924	176.431	255.72	171.726	180.583	155.43
An01g02210	similarity to hypothetical protein SPCC11E10.06c - Schizosaccharomyces pombe	40.7584	47.4826	25.6234	21.9602	26.8791	25.0791	27.339	27.3973
An01g02220	strong similarity to tRNA splicing endonuclease gamma subunit Sen34 - Saccharomyces cerevisiae [putative frameshift]	166.163	128.38	103.246	108.809	122.508	135.958	87.3835	77.6492
An01g02230	similarity to ribonuclease P protein subunit p29 - Homo sapiens	48.4902	36.9556	47.8359	61.8659	45.8981	45.0222	39.0325	44.621
An01g02240	similarity to 1-aminocyclopropane-1-carboxylic acid oxidase - Cucumis sativus	54.5282	59.7617	420.368	680.971	276.486	230.203	154.426	165.989
An01g02250	weak similarity to hypothetical AAA-ATPase AAR34299.1 - Geobacter sulfurreducens	18.7211	17.9659	28.0049	27.9458	23.6797	20.2999	38.0695	34.704
An01g02260	strong similarity to hypothetical protein encoded by An07g04490 - Aspergillus niger	20.7428	16.4582	49.5889	39.3973	46.7643	29.3789	43.5514	51.7769
An01g02270	similarity to ribonuclease H1 RNH1 - Trypanosoma brucei	15.5743	15.5151	15.4126	13.2887	13.2935	14.9425	14.4902	11.6778
An01g02280	hypothetical protein	452.432	406.789	506.318	376.139	584.469	550.975	575.125	466.49
An01g02290	hypothetical protein	15.9433	16.1624	14.2485	15.1537	15.1571	14.3814	14.261	14.6442
An01g02300	similarity to glia maturation factor BmGMF - Brugia malayi	521.034	600.898	533.133	545.916	558.807	518.214	590.481	543.897
An01g02310	strong similarity to hypothetical protein YMR178w - Saccharomyces cerevisiae	334.087	371.979	212.65	219.558	199.125	256.222	274.242	236.679
An01g02320	strong similarity to GTP-binding protein a-ras - Aspergillus nidulans	867.206	851.952	493.78	440.248	438.262	420.113	467.058	448.575
An01g02330	similarity to pyoverdine biosynthesis protein PvcA - Pseudomonas aeruginosa	29.5264	28.1717	24.8501	22.2295	21.7443	23.6296	22.997	18.6315
An01g02340	strong similarity to hypothetical short chain dehydrogenase SPAC521.03 - Schizosaccharomyces pombe	631.273	761.202	325.292	343.858	283.11	256.804	292.236	225.947
An01g02350	weak similarity to NK cell antigen DX1 - Homo sapiens	36.1201	33.1369	24.651	24.5516	25.7289	25.2966	26.2788	20.1549
An01g02360	similarity to integral membrane protein PTH11 - Magnaporthe grisea	53.6649	72.7512	32.9731	35.109	29.1743	33.9746	30.1806	30.4346
An01g02370	strong similarity to siderophore biosynthesis repressor sREA - Aspergillus nidulans	86.0272	68.2085	209.551	177.074	211.553	188.161	203.906	238.525
An01g02380	hypothetical protein	33.479	37.879	27.9048	27.7168	31.9312	31.4162	30.0183	28.6967
An01g02390	hypothetical protein	15.8497	16.0943	13.8777	13.1201	15.8375	14.4082	14.9512	14.77
An01g02400	hypothetical protein	26.17	28.9171	21.3574	23.6239	26.3388	27.2169	22.4966	24.8748
An01g02410	similarity to hypothetical protein SPAC6F12.04 - Schizosaccharomyces pombe [putative frameshift]	1624.75	1545.21	1086.51	1130.17	1058.84	1108.33	943.649	1005.48
An01g02420	similarity to hypothetical protein SC6F7.17c - Streptomyces coelicolor	13.1824	13.898	12.7153	11.583	14.0881	13.1694	13.5235	12.9479
An01g02430	strong similarity to D-amino-acid oxidase DAO - Fusarium solani	443.179	429.068	320.653	298.527	422.906	394.167	346.167	349.785
An01g02440	similarity to hypothetical protein K21H1.13 - Arabidopsis thaliana	34.678	39.3883	36.5912	41.1652	52.9167	39.0327	33.7497	39.3513
An01g02460	strong similarity to hypothetical protein EAA66045.1 - Aspergillus nidulans	45.7822	45.6793	26.4875	26.0971	20.6827	23.5258	21.1097	20.0762
An01g02470	hypothetical protein	21.4907	20.3509	17.8197	25.8542	18.9884	20.5906	17.6242	20.8062
An01g02480	hypothetical protein	25.3783	28.2447	23.0371	24.5541	24.9628	22.6883	23.7095	21.4679
An01g02490	hypothetical protein	12.9547	12.4109	11.856	11.3715	12.1124	11.7081	12.1159	11.0979
An01g02500	strong similarity to thioredoxin - Aspergillus nidulans	3063.44	3356.78	2402.02	2095.94	3425.93	3043.8	3255.44	2748.42
An01g02510	hypothetical protein	51.0059	59.1621	50.4812	58.6099	93.3125	88.5107	120.353	116.93
An01g02520	hypothetical protein	74.03	79.1697	65.4508	69.1292	75.0529	67.2398	62.6116	64.4991
An01g02530	hypothetical protein	10.965	10.9719	10.1989	10.2292	10.661	11.7169	10.6549	11.1737
An01g02540	questionable ORF	22.968	26.2502	58.0915	39.2989	42.7082	40.9757	39.087	43.5059
An01g02550	questionable ORF	19.0371	20.3323	16.5569	17.208	19.4747	17.2839	16.778	16.547
An01g02560	questionable ORF	11.7299	11.8506	10.9029	10.1337	12.1656	11.7064	12.1522	11.8182
An01g02570	questionable ORF	16.9136	16.7662	14.1511	15.607	15.2629	15.4831	16.7247	15.3684
An01g02590	hypothetical protein	12.6951	12.4846	14.8166	13.6796	14.3741	13.1713	14.9805	13.3387
An01g02600	strong similarity to gamma1-adaptin - Homo sapiens	379.022	415.304	357.833	283.553	295.979	320.74	309.501	371.082
An01g02610	strong similarity to EST an_2155 - Aspergillus niger	16.4816	16.4987	17.0643	14.9739	15.9252	19.1894	19.5795	12.9099
An01g02620	strong similarity to CCAAT-binding protein hapC - Aspergillus oryzae	449.877	446.707	416.512	377.019	544.278	557.068	381.651	449.572
An01g02630	strong similarity to transcription regulator amdR - Aspergillus nidulans	32.4052	25.8867	41.9101	35.9421	33.2708	38.3712	38.8649	38.0166
An01g02640	strong similarity to O-methyltransferase B omtB - Aspergillus parasiticus	22.0538	25.3016	17.5578	17.0492	18.9551	18.3939	19.3566	23.2302
An01g02650	questionable ORF	15.3181	13.3377	13.1311	13.9819	14.6433	14.0663	12.2821	12.6966
An01g02660	strong similarity to hypothetical protein encoded by An03g05810 - Aspergillus niger	20.9406	16.4887	19.4642	15.8116	15.6793	13.7374	16.1597	15.0497
An01g02670	strong similarity to hypothetical protein scn1p - Schizosaccharomyces pombe	32.3898	34.4061	36.1499	38.206	25.9232	34.3933	31.2903	29.0751
An01g02680	hypothetical protein	26.3253	22.6902	55.9769	47.9354	62.62	56.3907	51.7667	58.2566
An01g02690	strong similarity to hypothetical protein SPAC6G10.03c - Schizosaccharomyces pombe	143.196	130.982	120.077	121.759	125.778	111.221	116.09	123.312
An01g02700	similarity to hypothetical protein SPBC902.03 - Schizosaccharomyces pombe	62.1043	64.0841	62.7543	61.4908	62.2565	59.1895	62.2003	56.5995
An01g02720	strong similarity to replication helicase subunit Mcm3 - Saccharomyces cerevisiae	124.419	135.878	140.977	120.181	183.592	147.256	182.751	204.017
An01g02730	similarity to proline-rich glycoprotein CIH1 - Colletotrichum lindemuthianum	22.6473	23.2257	20.7016	18.8769	20.1657	21.7831	21.4365	21.8845
An01g02740	strong similarity to tannase precursor from patent JP08080196-A - Aspergillus oryzae	14.0851	13.439	13.7249	11.8032	14.2628	14.0484	12.6848	12.262
An01g02750	weak similarity to hypothetical protein CAC28656.1 - Neurospora crassa	17.7031	19.7203	21.3251	16.9235	18.1366	15.9169	17.8702	17.6989
An01g02760	weak similarity to killer toxin Khr - Saccharomyces cerevisiae	32.0397	24.278	23.2166	22.4816	22.3093	27.8234	21.639	22.1867
An01g02770	questionable ORF	29.0527	32.5227	26.3013	23.8498	27.3753	28.9469	25.5109	24.8892
An01g02780	strong similarity to COXI translation factor CYA5 - Neurospora crassa [truncated ORF] [deleted ORF]	297.889	313.973	208.871	185.986	258.813	235.282	313.835	262.374
An01g02790	strong similarity to COXI translation protein CYA-5 - Neurospora crassa	314.369	295.982	172.922	166.29	260.897	240.692	285.376	254.671
An01g02800	strong similarity to signal recognition particle 68K protein SRP68 - Canis lupus	486.275	476.632	322.523	284.776	344.242	310.078	312.751	287.534
An01g02810	strong similarity to cytochrome P450 sterol delta22-desaturase Erg5 - Saccharomyces cerevisiae	324.544	291.777	88.8214	80.198	153.181	132.678	236.186	206.304
An01g02820	hypothetical protein	12.4125	11.5486	11.7567	12.0573	11.6108	10.6768	11.7684	12.2673
An01g02830	similarity to heat shock protein 67B2 - Drosophila melanogaster	92.2815	104.724	70.4837	62.979	68.8995	60.3164	59.1934	60.0225
An01g02840	strong similarity to translation initiation factor IF2 - Homo sapiens	266.104	258.698	203.207	184.937	219.422	228.898	192.021	248.137
An01g02850	hypothetical protein	270.031	270.006	361.237	344.547	325.038	312.412	298.586	337.163
An01g02860	similarity to hypothetical protein SPBC651.03c - Schizosaccharomyces pombe	117.039	106.848	82.4715	79.6985	77.8739	61.4441	67.1007	71.1493
An01g02870	similarity to hypothetical protein SPAC227.06 - Schizosaccharomyces pombe	522.631	585.625	726.091	644.112	584.741	530.732	581.18	550.699
An01g02880	strong similarity to cytoplasmic ubiquitin / ribosomal fusion protein Cep52 - Saccharomyces cerevisiae [putative frameshift]	8732.5	9144.51	5596.31	5627.24	7036.34	7030.27	6576.08	5648.08
An01g02890	similarity to protein Rrn7 - Saccharomyces cerevisiae	97.4488	107.082	99.6345	85.9497	95.8925	95.7089	91.0543	99.538
An01g02900	strong similarity to translation initiation factor Eif-5a.2 - Saccharomyces cerevisiae	5867.05	6194.5	5049.29	4475.32	6073.46	6535.34	5894.72	5798.9
An01g02910	strong similarity to hypothetical ARE1-like protein F3I17.5 - Arabidopsis thaliana	337.907	329.076	222.04	218.09	270.988	184.582	223.697	229.378
An01g02920	similarity to hypothetical protein PA5145 - Pseudomonas aeruginosa	179.739	270.969	92.7117	76.0792	66.5746	73.4305	68.1119	80.5211
An01g02930	similarity to hypothetical protein encoded by An12g09280 - Aspergillus niger	55.3481	50.1987	43.5308	48.4978	62.5189	52.7965	66.1197	73.0631
An01g02940	weak similarity to regulator protein Mhy1 - Yarrowia lipolytica	16.7385	17.4013	25.4666	23.6036	22.5699	22.9601	27.5592	23.1186
An01g02950	similarity to hypothetical protein CAD21096.1 - Neurospora crassa	18.8585	19.0061	60.6812	38.9339	29.9009	33.4958	25.151	25.6174
An01g02960	strong similarity to 3,4-dihydroxyphenylacetate 2,3-dioxygenase hmgA - Aspergillus nidulans	13.274	12.8801	11.3829	12.315	13.2333	12.9672	13.1089	11.05
An01g02970	strong similarity to 3-carboxy-cis,cis-muconate cycloisomerase pcaB - Bradyrhizobium japonicum	18.0845	18.9127	24.0201	31.985	25.1895	20.3113	20.4841	21.9618
An01g02980	similarity to hypothetical protein CG7415 - Drosophila melanogaster	13.5468	13.1194	15.3923	13.823	15.9047	13.3417	13.761	13.6554
An01g02990	hypothetical protein	15.1289	13.4296	14.9729	12.1276	13.6513	14.7362	13.7132	12.9569
An01g03000	strong similarity to hypothetical succinyl-CoA:3-ketoacid-CoA transferase SCOT - Homo sapiens	265.725	280.27	81.4159	74.9963	66.0806	52.8739	34.8513	45.6321
An01g03010	hypothetical protein	18.0964	17.228	18.6375	16.3974	16.7056	14.7128	19.2415	15.7404
An01g03020	hypothetical protein	23.8179	22.5846	17.8516	19.8595	15.2005	19.3687	14.3715	13.6734
An01g03030	strong similarity to tartrate dehydrogenase TDH - Pseudomonas putida	31.9949	24.7391	21.2929	19.6891	22.2458	21.648	22.8658	20.36
An01g03040	similarity to acetate regulatory DNA binding protein facB - Aspergillus nidulans	82.7516	81.6019	54.2698	55.8787	47.4951	59.8284	53.9738	53.6725
An01g03050	similarity to polyadenylate-binding protein Pabp - Saccharomyces cerevisiae	80.0332	75.9337	63.6738	54.8336	75.2439	75.8502	87.7998	97.4337
An01g03060	similarity to ubiquitin protein ligase ub1p - Schizosaccharomyces pombe	189.006	207.6	211.204	210.793	202.406	176.77	144.407	221.844
An01g03070	similarity to mitochondrial ribosomal protein Yml27 - Saccharomyces cerevisiae	397.003	374.601	136.069	151.597	178.41	144.049	167.796	163.994
An01g03080	strong similarity to hypothetical coiled-coil protein - Schizosaccharomyces pombe	49.6198	57.7113	73.2867	66.3865	71.4198	73.1816	68.8126	74.2267
An01g03090	strong similarity to 1,3-beta-glucanosyltransferase gel1 - Aspergillus fumigatus	85.6895	96.0035	1566.08	1597.58	3075.35	3194.74	4609.6	5024.97
An01g03100	strong similarity to manganese resistance protein 1 Mnr1 - Saccharomyces cerevisiae	2531.95	2514.93	2125.4	2171.42	1450.99	1492.36	993.472	1128.38
An01g03110	similarity to ribosomal protein of the small subunit Rsm7 - Saccharomyces cerevisiae	424.625	389.505	268.887	275.072	253.34	262.212	237.464	218.32
An01g03120	strong similarity to phosphate transport protein Pho90 - Saccharomyces cerevisiae	363.013	383.165	240.189	258.162	257.513	222.992	296.592	281.154
An01g03130	weak similarity to surface protein PspC - Streptococcus pneumoniae	69.4834	57.1062	104.323	81.7597	209.357	304.306	881.851	968.091
An01g03140	weak similarity to hypothetical protein encoded by An12g10460 - Aspergillus niger	24.2097	26.2213	35.9272	30.541	43.0612	49.9998	89.6518	125.902
An01g03150	strong similarity to hypothetical protein EAA66565.1 - Aspergillus nidula	158.086	141.227	131.498	267.74	117.634	89.1305	74.155	91.1044
An01g03160	strong similarity to cytoplasmic ribosomal protein of the large subunit S8 - Rattus norvegicus	6714.16	7245.38	3618.51	3852.57	5126.53	4837.45	4399.69	4148.53
An01g03170	similarity to hypothetical protein CG16717 - Drosophila melanogaster	77.0828	82.8778	104.306	84.6963	105.145	92.2505	74.6558	74.4266
An01g03180	similarity to myoblast city protein Mbc - Drosophila melanogaster	218.362	197.881	255.324	246.624	252.59	257.255	282.517	392.655
An01g03190	similarity to protein Sec3 - Saccharomyces cerevisiae	95.8395	92.2538	123.344	112.196	90.0269	95.9513	99.6728	97.0391
An01g03200	similarity to choline permease Hnm1 - Saccharomyces cerevisiae	13.7986	14.62	14.1743	14.0931	13.1304	17.4146	14.8816	13.2271
An01g03210	similarity to proteophosphoglycan ppg3 - Pisum sativum	31.3677	27.2078	28.4375	21.8812	29.9569	31.5294	26.8243	28.1865
An01g03220	similarity to hypothetical RNA polymerase II transcription factor Upc2 - Saccharomyces cerevisiae	22.4706	21.3991	30.4284	29.5164	24.6109	21.9226	15.5511	19.6548
An01g03230	hypothetical protein	92.1622	111.316	85.9974	79.7452	102.975	98.5193	54.8642	58.3013
An01g03240	weak similarity to hypothetical protein B23I11.30 - Neurospora crassa	20.6299	21.3741	18.8224	21.8651	23.3263	19.9023	20.2964	21.226
An01g03250	strong similarity to cytochrome P450 monooxygenase TRI4 - Fusarium sporotrichioides	45.5002	47.4938	66.4744	68.1897	64.0747	54.0497	62.026	61.867
An01g03260	similarity to hypothetical mitochondrial ribosomal protein of the small subunit S37 - Saccharomyces cerevisiae	546.775	528.726	262.978	233.368	298.16	312.482	245.131	253.972
An01g03270	strong similarity to hypothetical conserved protein B24M22.130 - Neurospora crassa	17.5677	21.1239	16.9558	16.4707	15.7895	14.6429	16.1518	15.2145
An01g03280	hypothetical protein [truncated ORF]	47.5986	43.5418	63.1029	74.2904	54.7031	59.0864	31.5522	28.589
An01g03290	weak similarity to hypothetical lipoprotein nlpD - Synechocystis sp. [truncated ORF]	164.888	138.498	628.506	696.485	471.099	436.795	149.536	138.996
An01g03300	strong similarity to siderophore synthesizing acetylase iucB - Escherichia coli [putative frameshift]	142.443	116.205	89.1562	67.446	100.637	93.4346	114.491	133.668
An01g03310	similarity to thyroid hormone-binding protein mu-crystallin Crym - Homo sapiens	53.3276	50.1585	106.99	102.901	159.211	156.212	165.407	167.886
An01g03320	hypothetical protein	15.5262	15.2033	16.1874	17.1138	16.9032	16.8647	15.6776	15.3626
An01g03330	strong similarity to Pcl-like cyclin pclA - Aspergillus nidulans	68.8659	47.5728	593.672	505.524	631.558	615.326	525.465	607.581
An01g03340	strong similarity to xyloglucan-specific endo-beta-1,4-glucanase - Aspergillus aculeatus	58.4666	76.5224	52.3042	44.2034	50.6967	51.3073	46.1798	42.4745
An01g03350	strong similarity to C-8 sterol isomerase erg-1 - Neurospora crassa	583.602	532.325	106.862	89.5354	105.508	106.745	137.693	111.625
An01g03360	strong similarity to hypothetical protein SPBC2G5.03 - Schizosaccharomyces pombe	54.3781	59.2149	57.9681	60.3107	71.8563	63.4376	70.0464	58.608
An01g03370	similarity to aimless RasGEF aleA - Dictyostelium discoideum	220.852	215.06	149.559	136.798	160.216	131.296	154.992	138.63
An01g03380	similarity to hypothetical protein related to aimless RasGEF CAD21199.1 - Neurospora crassa [deleted ORF]	32.6516	39.1101	28.8382	28.1367	25.3728	31.1597	27.5447	24.7436
An01g03390	weak similarity to hypothetical protein CAD21197.1 - Neurospora crassa	159.293	168.24	223.146	228.468	215.495	213.664	227.243	223.974
An01g03400	weak similarity to transcription factor Arg81 - Saccharomyces cerevisiae	34.9725	33.8494	40.42	39.9254	38.347	36.8445	34.8479	35.9481
An01g03410	strong similarity to Fe/S cluster assembly factor Nfu1 - Saccharomyces cerevisiae	133.438	138.598	116.591	110.053	97.4631	90.5164	109.623	123.858
An01g03430	hypothetical protein	20.788	23.1298	24.7655	23.1742	23.8961	25.0673	22.9017	26.4604
An01g03440	questionable ORF	12.1945	12.9089	13.8834	14.7425	12.6868	14.1905	15.8408	16.124
An01g03450	similarity to suppressor of DNA-Pol1 mutations Psp1 - Saccharomyces cerevisiae	829.093	629.231	1393.07	1322.06	1263.74	1357.89	1261.94	1213.27
An01g03460	cytoplasmic ribosomal protein of the large subunit L15 rpl15 - Aspergillus niger	9407.33	9193.94	5674.77	5630.53	8051.8	7154.48	6538.21	6146.56
An01g03470	strong similarity to ubiquitin protein ligase E6-AP - Homo sapiens	54.7303	59.8503	108.84	104.639	92.8077	81.2781	92.1882	88.42
An01g03480	strong similarity to sorbitol dehydrogenase gutB - Bacillus subtilis	5824.17	5145.55	8071.13	6780.79	8268.95	8022.05	8086.77	7292.15
An01g03490	strong similarity to hypothetical protein CAE76442.1 - Neurospora crassa	113.274	113.299	78.1239	83.7514	86.9221	85.3565	85.4767	81.9901
An01g03500	similarity to hypothetical serine-rich zinc-finger protein RZF - Schizosaccharomyces pombe	21.7316	17.1234	38.5291	39.9045	98.5753	138.644	109.764	150.269
An01g03510	strong similarity to ADA and SAGA histone acetyltransferase subunint Ada3 - Saccharomyces cerevisiae	109.568	86.6822	174.864	114.304	141.924	123.916	163.692	201.789
An01g03520	similarity to nitrogen permease regulator Npr2 - Saccharomyces cerevisiae	47.8447	42.0172	32.8055	33.9654	39.395	36.9845	40.5733	60.2052
An01g03530	hypothetical protein	106.468	99.3747	185.556	173.065	256.157	239.362	314.927	260.87
An01g03540	similarity to DNA double-strand break repair/V(D)J recombination protein artemis - Homo sapiens	22.6481	20.7242	21.7749	22.7643	22.8351	26.9429	25.6647	26.3464
An01g03550	strong similarity to urease URE1 - Cryptococcus neoformans	396.457	390.384	88.9508	82.8722	102.125	131.983	157.592	179.057
An01g03560	similarity to chromatin-associated protein Hmo1 - Saccharomyces cerevisiae	775.471	752.427	576.689	512.654	556.202	475.063	513.52	344.791
An01g03570	strong similarity to cytochrome-b5 reductase Mcr1 - Saccharomyces cerevisiae	1559.84	1804.35	536	477.397	583.712	596.089	1183.84	1071.49
An01g03580	strong similarity to cytoplasmic ribosomal protein of the large subunit L18a Rpl20 - Saccharomyces cerevisiae	8860.17	9074.44	4940.18	4934.73	6746.28	6378.15	5864.19	5161.42
An01g03590	strong similarity to peptidase HPEP-6 from patent WO200042201-A2 - Homo sapiens	221.412	202.948	171.762	185.542	132.743	165.752	106.936	134.176
An01g03600	weak similarity to casein kinase 1 cki1p - Schizosaccharomyces pombe	101.848	99.8491	53.3417	60.8237	65.4114	61.4651	84.5229	56.4341
An01g03610	strong similarity to hypothetical zf-C3HC4 zinc finger protein - Schizosaccharomyces pombe	267.241	251.327	306.454	381.557	312.792	327.749	253.864	349.3
An01g03620	hypothetical protein	16.2465	15.0668	13.8427	14.2362	13.2272	12.8991	13.0745	16.1686
An01g03630	strong similarity to Sin3p binding protein Stb2 - Saccharomyces cerevisiae	236.389	326.971	253.314	227.734	234.141	229.249	207.468	259.287
An01g03640	strong similarity to mitochondrial import factor Tim10 - Saccharomyces cerevisiae	1015.86	996.628	516.035	491.383	463.466	526.276	476.714	503.541
An01g03650	strong similarity to cytosolic lysine--tRNA ligase Krs1 - Saccharomyces cerevisiae	64.4483	73.7594	49.3872	31.3601	64.5279	39.7579	30.6193	45.3131
An01g03660	similarity to hypothetical protein T9E8.140 - Arabidopsis thaliana	169.435	184.392	409.709	411.64	536.242	505.316	491.085	457.409
An01g03670	strong similarity to hypothetical protein EAA66525.1 - Aspergillus nidulans	51.2961	45.2308	45.2914	41.1666	50.4742	40.9471	45.2436	48.4019
An01g03680	strong similarity to peroxisomal ABC transporter ALDR - Mus musculus	193.464	210.258	883.793	944.973	460.246	452.354	525.904	522.205
An01g03690	weak similarity to toxin subunit 1 TOX S1 - Bordetella pertussis	36.5209	33.6515	25.6011	34.0182	31.1889	36.7361	36.5516	30.7246
An01g03700	strong similarity to phosphatase Psr1 - Saccharomyces cerevisiae	161.113	179.96	321.406	293.452	232.376	164.849	164.009	171.043
An01g03710	hypothetical protein	48.8291	46.0996	54.8723	60.6596	53.3567	51.6198	47.3582	45.2535
An01g03720	strong similarity to protein phosphatase type1 regulatory subunit Sds22 - Saccharomyces cerevisiae	315.035	315.984	275.193	279.785	275.758	210.254	253.555	293.886
An01g03730	questionable ORF	23.2594	23.9972	15.8207	16.2868	15.8995	19.0903	15.3405	16.2491
An01g03740	D-xylose reductase xyrA - Aspergillus niger	5386	6712.9	198.611	124.073	184.066	152.116	158.464	164.617
An01g03750	strong similarity to protein abaA - Aspergillus nidulans	27.4363	24.3231	24.653	25.6899	41.8346	44.9936	250.571	332.568
An01g03760	strong similarity to hypothetical protein pi029 - Schizosaccharomyces pombe	110.135	88.604	81.7182	79.9613	112.931	116.926	90.4351	98.0339
An01g03770	strong similarity to dynein light chain 1 cdlc1 - Drosophila melanogaster	1441.99	1373.38	1406.43	1462.43	1704.53	1546.65	1449.94	1316.5
An01g03780	strong similarity to EST SEQ ID NO:4125 from patent WO200056762-A2 - Aspergillus niger	890.623	773.697	596.684	546.868	471.696	476.051	550.436	368.882
An01g03790	strong similarity to urea transport protein Dur3 - Saccharomyces cerevisiae	375.979	226.12	30.6747	31.8063	37.6251	29.9161	32.9081	25.1035
An01g03800	hypothetical protein	12.6151	12.0253	11.3247	11.117	12.1503	11.2846	10.9409	11.0071
An01g03810	similarity to hypothetical HIT-like protein - Rhodococcus sp.	128.556	127.54	88.3507	93.7391	97.2134	73.3933	82.2864	93.2686
An01g03820	strong similarity to ER protein-translocation complex subunit Sbh2 - Saccharomyces cerevisiae	972.692	1065.81	318.192	298.642	364.522	420.473	383.776	392.525
An01g03840	hypothetical protein	18.4629	19.478	17.291	19.7841	18.9414	17.9295	18.237	16.1854
An01g03850	hypothetical protein	11.0531	11.3192	10.263	10.6699	10.3583	9.98936	10.3246	10.8139
An01g03860	hypothetical protein	26.7394	33.0048	21.6744	22.6144	23.8066	28.7502	20.349	23.5823
An01g03870	strong similarity to hypothetical protein SPAC23H3.04 - Schizosaccharomyces pombe	717.129	733.284	1533.15	1257.63	1362.5	1509.31	1490.82	1275.96
An01g03880	strong similarity to EST an_1234 - Aspergillus niger	495.792	478.119	641.415	751.051	828.916	650.17	860.774	713.043
An01g03900	strong similarity to ATP-binding cassette multidrug transport protein atrA - Aspergillus nidulans	214.817	286.68	39.1438	50.6459	37.9329	37.7756	35.9518	43.5627
An01g03910	hypothetical protein	17.647	18.0129	18.4834	16.7728	18.8942	18.2609	17.5654	17.3062
An01g03920	hypothetical protein	13.719	15.66	15.3681	14.737	14.9216	16.084	16.0471	15.1984
An01g03930	strong similarity to proliferating cell nuclear antigen pcn1p - Schizosaccharomyces pombe	788.359	877.039	668.136	611.106	931.729	906.095	829.976	830.463
An01g03940	strong similarity to hypothetical protein EAA64320.1 - Aspergillus nidulans	32.9789	30.93	27.2992	28.5723	34.584	32.9662	28.5394	34.7688
An01g03950	strong similarity to hypothetical protein CAE76289.1 - Neurospora crassa	38.6415	42.6026	45.2195	53.2725	35.3273	40.8258	30.1853	37.4344
An01g03960	weak similarity to hypothetical kinesin-like protein klp-7 - Caenorhabditis elegans	17.5537	17.4263	16.9109	17.2843	17.1824	18.0118	16.9471	18.4586
An01g03970	similarity to microtubule-associated protein asp - Drosophila melanogaster	112.662	94.294	68.9159	61.9403	61.1344	73.5267	72.9912	80.5598
An01g03980	questionable ORF	10.1142	9.77413	10.2539	9.14932	10.5323	10.5936	10.9142	10.0462
An01g03990	hypothetical protein	59.8037	47.9026	69.4544	53.0126	46.0207	44.1269	41.5528	34.3654
An01g04000	hypothetical protein	32.1658	35.8227	30.3077	29.3458	27.1895	32.4565	30.7707	25.8026
An01g04010	weak similarity to protein fragment SEQ ID NO:5110 from patent EP1033405-A2 - Zea mays	30.2441	30.6203	26.2708	28.5566	31.2329	32.1791	33.5781	29.4543
An01g04020	hypothetical protein	21.1028	19.7625	22.6554	23.0653	24.7693	22.9003	21.8666	21.6506
An01g04030	weak similarity to hypothetical protein SPCC1259.08 - Schizosaccharomyces pombe	379.765	417.351	466.341	430.06	324	310.848	286.298	275.912
An01g04040	secretion-associated GTP-binding protein sarA - Aspergillus niger	669.197	695.11	365.862	379.277	365.367	313.345	345.703	347.253
An01g04050	strong similarity to phosphoprotein phosphatase bimG - Aspergillus nidulans [truncated ORF]	510.721	536.467	594.665	516.473	628.282	564.496	667.505	769.907
An01g04060	strong similarity to assembling subunit of transcription factor IIIC Tfc4 - Saccharomyces cerevisiae	160.636	144.41	140.445	133.938	136.716	135.025	165.891	188.642
An01g04070	questionable ORF	9.31171	9.56605	8.87297	8.91624	8.47327	9.12433	8.72933	8.8434
An01g04080	similarity to hypothetical protein YOR359w - Saccharomyces cerevisiae	344.438	277.456	412.239	372.885	394.766	433.363	526.821	507.989
An01g04090	hypothetical protein	76.7952	84.2334	65.6609	71.1287	62.1006	68.972	58.7889	46.5213
An01g04100	strong similarity to multidrug resistance protein MDR - Bacillus subtilis	17.5711	17.5031	15.0949	14.451	17.9994	15.2774	15.3176	16.4747
An01g04110	strong similarity to sulfate permease SutB - Penicillium chrysogenum [truncated ORF]	187.604	110.514	52.8697	44.1274	69.4544	66.0539	127.898	134.457
An01g04120	strong similarity to phosphoprotein phosphatase bimG - Aspergillus nidulans [truncated ORF]	257.124	242.662	253.303	221.242	271.839	236.27	195.031	327.664
An01g04130	hypothetical protein	15.9622	13.6846	14.8357	13.4775	13.2345	13.6925	14.7467	14.3965
An01g04140	similarity to EST an_2919 - Aspergillus niger	1858.26	1783.18	4236.37	4828.45	3540.52	4354.29	3720.54	4426.13
An01g04150	strong similarity to hypothetical protein SPAC926.06c - Schizosaccharomyces pombe	1285.88	1059.8	6510.38	4774.69	6315.85	5894.81	5535.86	5722.95
An01g04160	hypothetical protein	36.6487	34.5934	37.9578	35.1963	37.2526	35.0625	43.9788	37.2916
An01g04170	hypothetical protein	15.5776	14.9454	15.113	14.4644	14.6452	14.9851	14.2241	14.6158
An01g04180	strong similarity to hypothetical protein SPAC31G5.20c - Schizosaccharomyces pombe	83.8978	74.4335	91.5829	119.131	105.778	99.5199	114.088	169.469
An01g04190	questionable ORF	13.1262	14.9342	14.6502	12.3249	13.4677	13.7824	14.0206	12.8368
An01g04200	questionable ORF	9.09261	9.06282	8.97473	8.22968	8.31998	8.38356	9.11323	8.47405
An01g04210	strong similarity to sulfate permease SutB - Penicillium chrysogenum [truncated ORF]	46.3425	31.0833	30.3509	27.8439	32.4205	29.7787	31.783	27.7022
An01g04220	hypothetical protein	17.0443	17.2367	16.426	15.5609	15.2803	18.7169	14.0379	13.388
An01g04230	strong similarity to hypothetical WD-repeat transcription regulation protein SPCC18.13 - Schizosaccharomyces pombe	161.094	178.355	79.3264	61.3938	73.3836	96.092	93.136	91.2501
An01g04240	strong similarity to cytoplasmic acidic ribosomal protein P0 - Saccharomyces cerevisiae	6515.47	6314.57	2788.25	2439.01	4147.2	3852.48	3604.6	2846.59
An01g04250	strong similarity to uroporphyrinogen decarboxylase from patent WO9925839-A1 - Thielavia terrestris	922.367	885.587	242.493	235.243	317.948	308.454	306.53	301.418
An01g04260	strong similarity to cytosine deaminase FCA1 - Candida albicans	107.532	114.728	56.637	56.7346	76.2322	77.9796	91.998	86.556
An01g04270	similarity to EST SEQ ID NO:4107 from patent WO200056762-A2 - Aspergillus niger	18.5761	19.4486	14.6096	14.4787	15.3829	21.1107	15.6168	15.05
An01g04280	strong similarity to dnaJ protein homolog Ydj1 - Saccharomyces cerevisiae	392.168	420.726	497.867	526.255	630.381	457.596	586.735	605.977
An01g04300	strong similarity to protein fragment SEQ ID NO:54638 from patent EP1033405-A2 - Arabidopsis thaliana	200.489	209.593	132.641	108.626	113.641	114.196	112.917	112.449
An01g04310	strong similarity to mRNA export factor mex67p - Schizosaccharomyces pombe	194.371	200.957	267.424	279.904	271.321	255.159	255.475	226.746
An01g04320	strong similarity to COPII vesicle coat component protein Erv46 - Saccharomyces cerevisiae	633.48	817.917	325.352	275.307	310.14	353.503	451.869	507.458
An01g04330	strong similarity to hypothetical protein YLR187w - Saccharomyces cerevisiae	176.891	120.076	155.212	124.096	143.756	119.405	197.194	233.482
An01g04340	hypothetical protein	10.9577	10.7673	12.7548	10.8745	12.0031	12.7714	11.3614	14.5096
An01g04350	hypothetical protein	18.4853	18.6601	20.1485	20.101	14.7685	18.4339	16.1192	17.8017
An01g04360	hypothetical protein	30.5109	32.0119	38.8574	39.9774	49.6176	53.6568	50.3269	64.3027
An01g04370	strong similarity to transcription factor CATFIIIA from patent WO200028037-A1 - Candida albicans	52.6754	54.3559	55.7653	59.1431	67.3784	72.2899	47.4476	63.0881
An01g04380	strong similarity to 23 kD subunit of DNA-directed RNA polymerase I,II,III Rpo26 - Saccharomyces cerevisiae	174.126	192.669	134.186	129.022	152.831	133.635	143.276	136.542
An01g04390	hypothetical protein	46.117	47.6362	47.618	44.6604	43.4776	50.3061	47.2376	43.6308
An01g04400	strong similarity to hypothetical protease Mch5 - Saccharomyces cerevisiae	58.5579	125.844	178.206	259.82	119.304	105.713	72.3605	68.3079
An01g04410	strong similarity to N-acetyl transferase NACTH from patent US6017744-A - Homo sapiens	195.313	219.966	150.813	125.901	159.468	120.544	112.095	104.609
An01g04420	strong similarity to hypothetical protein CAE76116.1 - Neurospora crassa	46.0227	50.2405	51.0997	46.7963	55.0587	52.3824	58.2021	56.3811
An01g04430	strong similarity to translation initiation factor eIF-3 - Schizosaccharomyces pombe	98.6188	76.9504	69.18	50.0162	66.3342	65.4912	76.3077	91.2501
An01g04440	strong similarity to hypothetical conserved protein SMc00345 - Sinorhizobium meliloti	112.55	130.984	103.139	87.3208	139.094	144.97	107.857	125.733
An01g04450	similarity to cGMP phosphodiesterase PDE9A - Mus musculus	30.8387	29.8255	77.4347	63.4188	44.9417	42.855	60.2462	75.3667
An01g04460	hypothetical protein	49.8543	46.188	54.7514	46.4845	51.9076	54.4751	49.1979	50.9387
An01g04470	similarity to hypothetical protein YGL131c - Saccharomyces cerevisiae	183.222	175.385	212.236	174.393	147.963	170.743	186.939	205.718
An01g04480	weak similarity to gravin-like gl - Xenopus laevis	13.5304	14.4942	16.0502	15.6464	14.7598	14.2976	15.6916	14.6305
An01g04490	hypothetical protein	80.5893	84.2015	76.5776	94.7841	76.5742	71.8714	103.28	99.517
An01g04500	hypothetical protein	33.6258	37.2045	30.574	28.885	30.296	36.3849	31.1658	29.9554
An01g04510	hypothetical protein	20.3052	20.9375	20.6031	24.3273	18.8712	18.363	18.8608	22.9914
An01g04520	similarity to theta DNA polymerase mus308 - Drosophila melanogaster	42.27	46.3182	35.5755	35.4185	37.7375	27.0769	39.5378	36.7527
An01g04530	similarity to hypothetical MAP3K protein kinase-like protein MLD14.3 - Arabidopsis thaliana	58.1271	50.5545	1678.67	2178.58	3902.55	3889.33	4345.54	3298.63
An01g04540	hypothetical protein	16.0857	14.5247	12.1425	12.8536	13.1794	12.6747	12.0432	13.187
An01g04550	strong similarity to vacuolar protein sorting-associated protein Vps8 - Saccharomyces cerevisiae	205.379	215.849	145.756	152.1	138.578	160.962	133.761	171.535
An01g04560	strong similarity to mixed-linked glucanase precursor MLG1 - Cochliobolus carbonum	120.937	125.994	418.555	468.478	1335.85	1503.83	1900.9	1811.16
An01g04570	strong similarity to capsular associated protein CAP10 - Filobasidiella neoformans	202.759	201.71	158.961	153.479	154.187	197.021	208.807	249.893
An01g04580	hypothetical protein [deleted ORF]	18.5924	20.212	16.8684	18.711	16.8729	19.3113	23.176	19.5742
An01g04590	strong similarity to hypothetical protein Kre33 - Saccharomyces cerevisiae	39.5088	38.7902	38.8388	36.0035	40.4628	45.0148	38.0636	36.7955
An01g04600	PDI related protein A prpA - Aspergillus niger	271.249	344.412	214.132	194.746	309.833	266.122	533.98	435.247
An01g04610	similarity to hypothetical protein CAE76271.1 - Neurospora crassa	176.986	170.973	97.7029	98.856	92.7939	103.142	72.5517	80.1391
An01g04620	weak similarity to immunogenic protein #16513 from patent WO200181581-A2 - Propionibacterium acnes	13.5134	14.0955	13.0404	12.8726	12.7479	13.8205	12.4532	11.9507
An01g04630	strong similarity to gamma chain precursor of the H+-transporting ATP synthase Atp3 - Saccharomyces cerevisiae	3353.8	3831.12	2277.09	2264.08	2252.17	2143.54	2693.68	1945.56
An01g04640	strong similarity to topoisomerase I CaTOP1 - Candida albicans	228.939	255.149	228.503	299.187	183.308	219.758	190.703	281.819
An01g04650	strong similarity to sequence SEQ ID NO:12396 from patent WO200171042-A2 - Drosophila melanogaster	184.633	265.557	131.166	140.937	171.975	145.569	126.065	117.193
An01g04660	hypothetical protein	16.2593	14.5306	14.2073	13.2347	13.659	14.3286	12.0499	14.276
An01g04670	similarity to hypothetical protein F10M23.90 - Arabidopsis thaliana	140.538	143.785	90.163	73.9861	80.8093	76.5987	119.678	78.9193
An01g04680	strong similarity to calpain-like protease palB - Aspergillus nidulans	112.155	103.505	151.467	192.532	146.093	117.66	151.083	165.495
An01g04690	strong similarity to peroxisomal transporter Ant1 - Saccharomyces cerevisiae	38.3464	46.9102	98.9325	195.946	46.9021	45.6238	65.89	48.8499
An01g04700	weak similarity to thermostable nuclease Tnase nuch - Staphylococcus hyicus	165.422	160.348	153.621	151.182	113.856	112.257	121.878	106.021
An01g04710	strong similarity to adenylate kinase Adk2 - Saccharomyces cerevisiae	258.467	220.93	96.7626	94.0273	82.2629	87.1328	90.8071	89.0809
An01g04720	strong similarity to DNA primase large subunit Pri2 - Saccharomyces cerevisiae	180.063	184.651	154.9	137.244	160.345	147.299	171.534	155.136
An01g04730	strong similarity to secretory protein Sec23 - Saccharomyces cerevisiae	730.425	658.099	352.737	317.143	436.945	296.911	569.601	569.53
An01g04740	strong similarity to ribosomal protein of the large subunit L12 - Mus musculus	6654.56	6430.74	3021.09	3172.22	4040.71	4059.49	3633.92	3257.39
An01g04750	hypothetical protein	15.1453	14.137	13.0766	13.3348	13.4666	15.1621	15.4654	14.4474
An01g04760	similarity to hypothetical protein B12K8.10 - Neurospora crassa	344.855	320.537	547.814	594.631	421.18	504.408	511.186	529.341
An01g04770	hypothetical protein	34.8404	31.9573	205.073	264.2	87.8159	93.9038	56.7389	64.1169
An01g04790	hypothetical protein	11.9127	12.5014	12.5069	13.0588	10.9907	12.4261	12.3738	12.1315
An01g04800	hypothetical protein	22.074	20.9503	22.102	20.6151	21.6704	22.6414	20.3558	19.1607
An01g04810	hypothetical protein	22.7213	19.0751	22.3358	23.0741	20.5527	26.1692	24.3992	24.8478
An01g04820	hypothetical protein	42.3215	40.0706	30.049	27.5817	33.0382	27.9087	32.9876	24.3328
An01g04830	strong similarity to myb-like DNA binding protein flbD - Aspergillus nidulans	633.918	970.934	1753.8	1639.72	775.353	996.582	415.125	535.751
An01g04840	hypothetical protein	14.9561	16.087	12.8018	12.4197	13.8964	15.3558	16.9425	15.2035
An01g04850	weak similarity to hypothetical protein BAB09566.1 - Arabidopsis thaliana	16.8999	18.4937	20.82	19.7016	17.7898	21.6184	16.2858	18.8567
An01g04860	questionable ORF	22.6724	22.9023	22.1592	22.4191	20.4586	22.1737	16.0579	19.2731
An01g04870	questionable ORF	16.8873	17.7497	17.9659	16.6516	18.5291	14.9674	17.0322	16.7005
An01g04880	strong similarity to alpha-glucosidase II - Bacillus thermoamyloliquefaciens	63.1535	66.7805	257.327	268.724	147.676	218.114	152.832	165.666
An01g04890	questionable ORF	13.9561	14.8934	14.0444	14.5737	13.0732	12.7625	14.1342	13.8561
An01g04900	strong similarity to hypothetical protein CAC18296.1 - Neurospora crassa	143.616	149.122	163.547	142.436	123.21	141.487	119.943	124.343
An01g04910	similarity to hypothetical protein EAK99938.1 - Candida albicans	57.1911	73.1793	61.3446	64.2931	75.2309	70.8229	47.142	51.8719
An01g04920	strong similarity to cytoplasmic ribosomal protein of the large subunit L29 - Saccharomyces cerevisiae	4661.68	5201.36	2953.28	2812.82	4061.52	3601.32	3696.93	3344.21
An01g04930	strong similarity to ATP synthase delta chain Atp16 - Saccharomyces cerevisiae	2178.09	2494.05	1254.13	1312.08	1245.47	1399.36	1179.41	1264.94
An01g04940	hypothetical protein	28.9179	28.7508	22.756	27.2588	23.2305	30.4151	32.0833	26.868
An01g04950	weak similarity to hypothetical protein At2g30890 - Arabidopsis thaliana	78.4454	75.9595	86.989	64.0379	72.0339	57.399	80.5268	73.875
An01g04960	hypothetical protein	15.6493	19.5773	15.6299	18.0212	19.0337	18.6399	18.1365	18.716
An01g04970	strong similarity to lysosomal cystine transporter cystinosin CTNS - Homo sapiens	413.62	402.341	1165.33	1148.33	1070.36	853.435	885.841	823.428
An01g04980	similarity to transcription activator Tri6 - Fusarium cerealis	23.8051	21.4335	43.761	29.3892	53.1764	52.5277	36.6836	49.7076
An01g04990	hypothetical protein	23.4859	17.8647	15.4165	15.8098	15	14.4698	14.5966	16.71
An01g05000	weak similarity to polyguluronate lyase alyPG - Corynebacterium sp.	41.3261	32.4189	45.9808	53.4208	37.3403	38.4367	52.9086	45.7026
An01g05010	questionable ORF	9.62823	9.08425	9.99662	9.18763	9.38267	9.32569	9.34488	8.97998
An01g05020	questionable ORF	31.0358	35.4458	18.4432	19.4694	15.344	18.7633	18.1768	15.3984
An01g05030	strong similarity to oxidoreductase OXRD-8 from patent WO200071679-A2 - Homo sapiens	259.286	278.163	1044.19	1827.15	745.368	533.273	734.135	574.977
An01g05040	strong similarity to dUTP pyrophosphatase DUT1 - Candida albicans	75.1697	78.2973	70.4152	82.6953	105.655	93.5878	105.047	99.8873
An01g05050	strong similarity to pyridoxal kinase PKH - Homo sapiens	258.329	280.172	72.6089	55.7097	58.265	61.9593	61.9154	76.6152
An01g05060	strong similarity to hypothetical protein EAA66142.1 - Aspergillus nidulans	752.894	679.211	377.136	350.154	347.331	316.765	353.043	356.903
An01g05070	strong similarity to hypothetical protein SPBC776.06c - Schizosaccharomyces pombe	146.933	142.334	149.647	121.258	134.237	136.802	195.35	137.637
An01g05080	similarity to myosin regulatory light chain - Patinopecten yessoensis	113.779	107.904	93.6417	70.9735	88.1635	80.3975	113.089	96.8445
An01g05090	strong similarity to cell division control protein cdc16p - Schizosaccharomyces pombe	45.5796	43.568	39.9144	44.7948	41.2046	28.1422	33.9821	34.82
An01g05100	weak similarity to ribonucleoprotein B cp29B - Nicotiana sylvestris	196.65	212.747	394.72	369.698	403.335	366.219	410.18	391.062
An01g05110	hypothetical protein	17.3721	18.0508	17.2195	19.3129	19.2242	17.5547	16.7179	16.9791
An01g05120	questionable ORF	132.265	132.248	130.582	135.088	127.147	104.48	133.653	131.655
An01g05130	hypothetical protein	42.2289	37.1232	34.0204	36.5886	36.5994	39.2212	47.9969	40.9478
An01g05140	hypothetical protein	31.4933	31.0125	28.9448	27.5138	29.0147	30.6919	31.0079	25.5426
An01g05150	strong similarity to Sol1 - Saccharomyces cerevisiae	1004.55	1124.03	572.999	469.741	653.249	698.45	505.14	487.339
An01g05160	weak similarity to chitinase chiA - Aspergillus nidulans	40.6098	38.6638	48.2882	51.4448	41.207	41.4217	47.7311	53.6518
An01g05170	strong similarity to hypothetical protein encoded by An01g05180 - Aspergillus niger [deleted ORF]	39.6266	37.1416	35.6992	38.749	44.3803	43.4944	35.424	34.1081
An01g05180	strong similarity to hypothetical guanine nucleotide binding protein beta subunit-like protein - Schizosaccharomyces pombe	36.8547	36.1936	40.4361	35.4547	44.4371	39.1827	39.1718	32.691
An01g05190	strong similarity to hypothetical protein SPBC15D4.16 - Schizosaccharomyces pombe	18.8599	19.1801	19.3455	17.898	15.28	20.1992	19.6154	24.6554
An01g05200	strong similarity to DPM2 - Mus musculus	1025.66	988.157	589.375	613.732	611.894	697.325	739.314	616.873
An01g05210	hypothetical protein	25.4724	27.8552	33.575	30.3192	30.4344	33.5644	44.0764	39.4395
An01g05220	hypothetical protein	160.4	147.438	601.881	565.846	569.313	601.485	535.857	650.681
An01g05230	weak similarity to hypothetical protein CAE76314.1 - Neurospora crassa	2693.82	2274.21	4680.87	4899.18	4617.33	4541.06	4734.37	4570.4
An01g05240	hypothetical protein	25.6978	30.0697	21.6321	21.1819	26.7286	26.0866	24.5031	21.1291
An01g05250	hypothetical protein	15.6757	14.4798	16.9743	16.955	12.1083	16.935	15.8301	15.9529
An01g05260	strong similarity to DEAH protein Mph1 - Saccharomyces cerevisiae	101.773	93.5148	105.227	95.5579	99.8216	111.707	110.457	97.7684
An01g05270	weak similarity to extracellular proteinase prtY - Lactobacillus helveticus	15.3026	15.3256	16.5387	13.1868	14.3181	17.0425	15.0641	15.3986
An01g05280	strong similarity to hypothetical protein encoded by An11g07100 - Aspergillus niger	62.8852	58.7735	487.822	401.323	213.325	224.436	167.493	166.472
An01g05290	strong similarity to actin-capping protein beta chain - Gallus gallus [putative frameshift]	971.523	969.286	579.106	525.142	571.676	571.594	684.953	566.885
An01g05300	strong similarity to subunit of transcription initiation factor TFIID taf72p - Schizosaccharomyces pombe [putative frameshift]	80.9553	80.0585	104.49	93.5112	98.8878	68.8878	102.854	102.704
An01g05310	strong similarity to protein phosphatase methylesterase Ppe1 - Saccharomyces cerevisiae	72.7802	94.5923	78.3693	68.9193	78.11	64.9184	54.7646	62.4699
An01g05320	strong similarity to hypothetical protein SPAC23C11.06c - Schizosaccharomyces pombe	31.6382	42.3345	32.374	36.2931	27.487	27.674	41.0015	44.8584
An01g05330	strong similarity to nuclear transport regulator Npl4 - Saccharomyces cerevisiae	157.239	172.616	195.429	167.359	146.59	140.906	152.315	163.6
An01g05340	strong similarity to 1,4-benzoquinone reductase qr - Phanerochaete chrysosporium	326.682	315.094	690.208	731.33	2049.31	1523.85	757.121	751.938
An01g05350	strong similarity to RNA-binding polyadenylation factor I subunit Yth1 - Saccharomyces cerevisiae	247.937	231.633	576.677	681.239	550.522	615.283	465.96	474.156
An01g05360	strong similarity to 42 kDa endochitinase Tham-ch - Trichoderma hamatum	240.606	224.848	953.587	850.792	776.823	771.907	818.387	771.724
An01g05370	similarity to hypothetical protein encoded by An09g04380 - Aspergillus niger	411.14	562.922	4114.14	4362.93	2679.55	2411.62	2145.86	2067.61
An01g05380	hypothetical protein	15.1002	15.6067	19.4846	18.9602	17.6365	16.3426	18.2029	15.9667
An01g05390	similarity to hypothetical protein YBR007c - Saccharomyces cerevisiae	49.7285	51.8083	88.3008	76.368	65.0348	52.9598	46.138	126.112
An01g05400	weak similarity to hypothetical protein 6R55.1 - Caenorhabditis elegans	63.443	61.7054	62.2199	62.7917	67.5966	60.9696	67.7977	67.6087
An01g05410	strong similarity to hypothetical protein EAA65709.1 - Aspergillus nidulans	64.0684	60.0087	84.3753	84.4016	75.0106	94.2613	110.371	112.374
An01g05420	hypothetical protein	10.769	10.5136	10.5047	10.0376	10.2258	10.8346	10.6733	10.8758
An01g05440	hypothetical protein	17.9154	16.4325	19.9315	19.9235	17.6628	18.7237	18.0135	16.6141
An01g05450	strong similarity to cyclin-dependent protein kinase Pho85 - Saccharomyces cerevisiae	43.3841	40.7262	28.1483	34.2406	30.443	29.7335	32.6379	26.9598
An01g05460	strong similarity to hypothetical protein encoded by An11g00170 - Aspergillus niger	19.8439	21.1344	16.8803	17.583	18.1669	20.569	18.2389	18.9554
An01g05470	strong similarity to hypothetical protein F14J16.17 - Arabidopsis thaliana	81.1416	72.5921	174.03	214.945	136.042	137.43	105.639	123.403
An01g05480	similarity to hypothetical protein encoded by An06g00890 - Aspergillus niger	21.2257	23.9721	20.0756	21.6316	22.1228	19.8058	22.7652	21.0384
An01g05490	hypothetical protein	9.61237	9.30033	9.52861	9.28455	9.61193	9.19659	8.88222	8.86965
An01g05500	strong similarity to hypothetical trp asp repeat protein - Schizosaccharomyces pombe	33.1656	40.8097	34.7895	37.3903	30.2411	34.4653	33.8748	31.8736
An01g05510	strong similarity to GABA-A receptor epsilon-like subunit - Homo sapiens	1133.98	1104.47	663.547	531.408	549.871	463.467	511.328	505.039
An01g05520	hypothetical protein	13.8792	14.2468	14.194	13.4065	13.9002	12.2836	12.4858	11.9181
An01g05530	hypothetical protein	243.209	267.044	199.538	191.091	143.705	130.417	83.0221	90.9288
An01g05540	similarity to hypothetical protein T27E13.9 - Arabidopsis thaliana	224.941	235.334	340.928	305.741	356.825	363.397	266.017	290.401
An01g05560	similarity to hypothetical protein SPCC18.12c - Schizosaccharomyces pombe	54.9665	63.5294	51.966	64.4404	58.9067	56.2069	56.4264	64.6373
An01g05570	similarity to hypothetical protein SPBC21D10.07 - Schizosaccharomyces pombe	217.629	232.162	102.144	113.012	119.502	86.9708	115.127	124.51
An01g05580	similarity to hypothetical periodic tryptophan protein Pwp1 - Saccharomyces cerevisiae [truncated ORF]	17.0953	16.6375	15.3179	15.2942	15.7181	15.11	14.0641	15.6989
An01g05590	strong similarity to EST an_3161 - Aspergillus niger	43.9155	53.3213	143.49	132.937	196.371	161.505	216.569	204.861
An01g05600	hypothetical protein	412.549	315.973	845.302	728.913	1108.59	961.487	1170.32	1258.66
An01g05610	strong similarity to RNA polymerase I transcription factor RRN3 - Homo sapiens	35.5714	34.3	65.0474	54.5971	67.0068	51.4551	49.752	60.5971
An01g05620	strong similarity to lipase LipP - Pseudomonas sp.	114.534	117.936	118.234	101.99	96.3443	93.8277	106.611	81.8879
An01g05630	strong similarity to cytoplasmic aspartate--tRNA ligase Aps - Saccharomyces cerevisiae	109.674	104.136	173.089	173.567	131.948	112.185	146.292	138.233
An01g05640	similarity to hypothetical protein B17C10.270 - Neurospora crassa	44.7738	46.0513	25.5798	26.2028	40.968	46.4566	73.1906	93.2207
An01g05650	strong similarity to tubulin alpha-1 chain tubA - Aspergillus nidulans	2011.9	2115.37	897.512	864.777	1117.05	1123.86	1242.1	1183.54
An01g05660	strong similarity to endocytosis protein Ede1 - Saccharomyces cerevisiae	113.346	106.702	91.1608	78.1604	83.413	68.5347	84.0458	89.3275
An01g05670	strong similarity to H+-transporting ATPase Pma1 - Saccharomyces cerevisiae	19.057	18.3959	21.4943	21.5326	22.544	22.3048	20.7227	20.4395
An01g05680	similarity to hypothetical myocyte-specific enhancer factor 2d related protein B1D1.200 - Neurospora crassa	42.2846	54.0898	143.771	127.04	128.523	129.054	137.548	116.079
An01g05690	strong similarity to origin recognition complex subunit 5 orc5p - Schizosaccharomyces pombe	54.6104	69.2864	27.3529	29.7046	32.4671	27.5533	45.9171	48.693
An01g05700	strong similarity to cyclin B1 mRNA-binding protein pumilio - Xenopus laevis	366.969	391.008	374.903	353.9	507.021	436.376	325.9	518.474
An01g05710	similarity to hypothetical protein CAD21190.1 - Neurospora crassa	20.8533	20.792	17.5744	19.6441	21.9381	20.4197	19.1069	21.635
An01g05720	questionable ORF	14.9797	14.4374	13.7851	15.7225	15.7823	14.9549	17.0958	15.1171
An01g05730	strong similarity to monosaccharide transporter 3 OsMST3 - Oryza sativa [putative frameshift]	33.4711	33.4337	102.255	89.9721	133.419	116.032	130.783	128.772
An01g05740	strong similarity to 132 kD subunit of DNA-directed RNA polymerase III RP128 - Drosophila melanogaster	113.631	113.725	132.962	104.663	113.227	113.784	128.723	141.918
An01g05750	similarity to hypothetical indole-diterpene gene cluster protein paxU - Penicillium paxilli	55.4134	52.8424	36.7799	36.8141	39.5062	35.6324	42.2568	36.2353
An01g05760	strong similarity to ubiquitin fusion degradation protein Ufd1 - Saccharomyces cerevisiae	240.09	303.883	313.37	278.515	246.652	196.096	144.151	174.757
An01g05770	similarity to CD2 binding protein CD2BP - Homo sapiens	181.115	206.903	220.562	182.928	187.757	168.419	200.604	173.242
An01g05780	strong similarity to RuvB-like protein Tih2 - Saccharomyces cerevisiae	669.304	620.1	382.997	395.322	456.671	420.89	424.947	471.086
An01g05790	similarity to transport protein Uso1 - Saccharomyces cerevisiae	58.654	75.4411	104.593	98.228	87.9006	92.6415	83.0417	72.1061
An01g05800	similarity to lactone-specific esterase estf1 - Pseudomonas fluorescens	573.515	562.555	254.404	212.68	160.591	153.349	157.974	172.23
An01g05810	strong similarity to hypothetical protein CAE85516.1 - Neurospora crassa	659.572	546.64	150.364	215.787	188.067	226.001	208.823	211.045
An01g05820	strong similarity to homoprotocatechuate operon enzyme hpcE - Escherichia coli	208.308	226.843	68.1423	58.8415	79.323	89.6557	79.2667	82.5857
An01g05830	strong similarity to cycloheximide resistance protein CYHR - Candida maltosa	46.0268	40.5413	32.7141	36.0521	37.1019	32.693	30.0565	34.5809
An01g05840	hypothetical protein [truncated ORF]	65.5926	67.4022	48.2814	54.927	39.0826	30.9256	34.8667	47.064
An01g05850	strong similarity to hypothetical protein AAB38299.1 - Aspergillus nidulans	113.344	121.875	288.917	408.814	208.423	192.917	203.299	231.977
An01g05860	weak similarity to hypothetical secreted antigen SagBb - Enterococcus hirae	241.946	164.032	183.062	317.42	218.169	157.943	58.8072	70.549
An01g05870	hypothetical protein	17.2129	16.6299	12.3568	16.3837	14.5765	16.7128	14.1955	13.9178
An01g05880	similarity to hypothetical protein encoded by An11g00170 - Aspergillus niger	21.9687	22.5028	18.5357	15.3382	18.5226	17.2624	15.4276	18.0125
An01g05890	weak similarity to hypothetical DNA-binding protein Dof2 - Zea mays	45.4504	38.7765	40.3311	35.237	56.1817	60.424	119.362	113.522
An01g05900	strong similarity to cytochrome P450 trichodiene oxygenase TRI4 - Fusarium sporotrichioides	48.1903	51.2754	53.9851	52.0749	164.571	167.141	381.968	383.433
An01g05910	hypothetical protein	15.1203	14.8795	14.3866	13.1738	14.614	14.1245	14.8645	14.8251
An01g05920	strong similarity to hypothetical methyltransferase AAO34671.1 - Gibberella zeae	137.105	130.001	148.628	118.632	231.623	222.091	213.965	245.479
An01g05930	hypothetical protein	11.3562	11.3416	11.4456	11.6196	12.5672	12.5668	12.1596	12.2382
An01g05940	hypothetical protein	19.3843	19.569	17.836	18.8213	20.2283	20.0049	20.3094	19.0762
An01g05950	weak similarity to bacteriocin BCN5 - Clostridium perfringens [deleted ORF]	15.7988	16.2551	19.2884	16.5246	17.5181	17.7259	22.1973	17.2933
An01g05960	similarity to cyanovirin-N CV-N - Nostoc ellipsosporum	3117.43	2700.91	3742.03	4269.2	3483.32	3601.97	4631.11	4572.54
An01g05970	similarity to hypothetical protein CAD70385.1 - Neurospora crassa	45.8675	42.0666	60.3709	62.6989	58.3512	70.214	66.2933	87.9853
An01g05980	hypothetical protein	17.5038	17.6285	16.9925	15.0078	18.9405	17.0297	15.5551	14.226
An01g05990	similarity to ARS binding protein 2 abp2p - Schizosaccharomyces pombe	87.2945	77.6765	166.959	183.865	122.033	114.483	76.238	94.6263
An01g06000	similarity to sigma factor SigA - Corynebacterium glutamicum	30.8731	30.218	27.9529	29.8633	30.0608	29.0862	27.7676	28.6385
An01g06010	weak similarity to chromosomal protein D1 - Drosophila melanogaster	18.6667	18.0812	17.397	17.5186	17.5387	19.2239	17.0844	20.5436
An01g06020	similarity to hypothetical protein B7J19.160 - Neurospora crassa	12.8406	13.9222	13.2569	12.693	13.2626	13.5705	13.3083	11.445
An01g06030	strong similarity to ketohexokinase khk - Homo sapiens	86.7042	98.1245	65.4121	69.735	60.98	51.2631	42.076	50.7576
An01g06040	strong similarity to hypothetical membrane protein YOL077c - Saccharomyces cerevisiae	156.04	181.65	126.71	131.341	173.265	160.712	101.449	99.0803
An01g06050	hypothetical protein	154.181	132.903	195.866	212.009	237.127	207.541	232.482	239.538
An01g06060	strong similarity to GTP-binding protein rab11 - Rattus norvegicus	610.638	708.486	613.208	597.061	628.125	623.248	759.249	699.523
An01g06070	weak similarity to chromo domain protein 1 chp1p - Schizosaccharomyces pombe	177.346	158.69	170.959	181.902	172.576	171.877	176.275	235.09
An01g06080	strong similarity to energy-dependent regulator of proteolysis ClpX - Mus musculus	57.6523	59.1131	143.546	122.747	110.032	102.561	145.013	180.159
An01g06090	strong similarity to EST an_1250 - Aspergillus niger	13.8527	13.6343	12.5455	14.5277	12.2267	12.2051	11.8057	10.4274
An01g06100	hypothetical protein	104.923	103.408	101.201	104.826	86.7071	119.449	80.9957	76.397
An01g06110	strong similarity to glycerol-3-phosphate dehydrogenase (NAD+) precursor Gpd1 - Saccharomyces cerevisiae	284.925	305.651	175.03	179.779	187.164	173.215	153.709	210.004
An01g06120	strong similarity to 4-alpha-glucanotransferase / amylo-1,6-glucosidase Gdb1 - Saccharomyces cerevisiae	797.252	825.569	934.142	945.552	1006.74	1095.03	939.841	1122.41
An01g06130	strong similarity to hypothetical membrane protein YLR241w - Saccharomyces cerevisiae	104.878	111.386	111.092	102.207	125.391	97.101	84.2131	99.2863
An01g06140	weak similarity to cytochrome c oxidase subunit II COII - Kluyveromyces blattae	17.5598	15.9734	16.3191	19.5617	15.8294	15.7072	17.4191	16.4658
An01g06150	strong similarity to phe-inhibited DAHP synthase aroG - Aspergillus nidulans	469.162	405.49	441.043	428.841	725.124	782.227	1035.55	1195.14
An01g06160	weak similarity to hypothetical ABC transporter - Schizosaccharomyces pombe	24.6668	22.1965	28.4404	28.4127	33.695	26.6385	24.9809	34.7798
An01g06170	strong similarity to EST an_1229 - Aspergillus niger	101.545	111.113	224.945	213.702	237.791	205.075	208.481	215.026
An01g06180	strong similarity to cytochrome c1 of ubiquinol--cytochrome c reductase CYT-1 - Neurospora crassa	2507.11	2270.29	1140.54	826.283	1030.31	938.692	943.138	701.041
An01g06190	strong similarity to pachytene checkpoint protein Pch2 - Saccharomyces cerevisiae	19.9054	20.0665	17.9491	20.1576	23.8661	24.835	29.1495	26.0496
An01g06200	questionable ORF	13.504	16.0219	14.4185	13.3478	13.6838	14.0714	13.8276	13.2732
An01g06210	strong similarity to F-box protein Rcy1 - Saccharomyces cerevisiae	134.062	132.947	106.639	104.503	88.7159	90.1988	82.9292	93.9503
An01g06220	strong similarity to secreted RBT4 - Candida albicans [truncated ORF]	21.969	24.8197	36.5891	45.1912	31.5929	26.6221	22.112	20.5837
An01g06230	strong similarity to translation initiation factor 3 subunit eIF3 beta - Homo sapiens	625.678	578.022	214.464	219.556	266.671	284.747	277.092	384.718
An01g06240	similarity to SWI/SNF complex subunit BAF60a - Mus musculus	331.256	325.614	265.272	258.885	223.437	189.88	150.337	146.938
An01g06250	strong similarity to hypothetical zinc-finger protein SPCC1223.01 - Schizosaccharomyces pombe	30.3787	27.8451	18.9525	19.3256	20.4908	21.4904	23.4538	24.6085
An01g06260	strong similarity to meiotic recombination protein MSH4 - Homo sapiens	12.6037	12.9146	11.6735	13.581	11.5893	11.5165	12.8522	13.2688
An01g06270	strong similarity to modulator of Notch activity notchless nle - Xenopus laevis	21.658	24.2386	19.2534	21.5726	27.8676	25.3926	22.0244	19.8651
An01g06280	strong similarity to IgE-binding protein - Aspergillus fumigatus	141.942	151.458	83.9501	94.9551	106.484	93.322	132.538	136.022
An01g06290	strong similarity to hypothetical protein related to VeA - Neurospora crassa	72.0687	70.2453	70.2434	53.8708	85.329	69.4448	86.367	74.1691
An01g06300	hypothetical protein	14.3758	15.5409	16.8724	15.7693	16.6038	20.4064	18.2401	17.5743
An01g06310	strong similarity to glutaminase A gtaA - Aspergillus oryzae	14.2301	14.8883	14.4139	15.3994	15.8066	17.7198	45.8691	54.3183
An01g06320	weak similarity to hypothetical protein SCP1.259 - Streptomyces coelicolor	33.1792	35.1721	26.4555	26.1312	31.1613	31.9849	30.4049	30.2161
An01g06330	similarity to RNA polymerase II transcription factor Upc2 - Saccharomyces cerevisiae	44.538	42.4007	63.2073	46.59	61.7704	75.4008	82.1155	97.4667
An01g06340	weak similarity to hypothetical protein G65A3.10 - Neurospora crassa	32.571	35.7351	23.0188	26.5091	32.552	30.2188	31.026	34.6443
An01g06350	weak similarity to UDP-N-acetylglucosamine:alpha-1,3-D-mannoside beta-1,4-N-acetylglucosaminyltransferase GnT-IV - Homo sapiens	376.807	360.192	240.81	272.664	255.992	267.87	216.737	209.994
An01g06360	strong similarity to AK-toxin production protein Akt3-1 - Alternaria alternata	18.9857	16.7174	111.522	234.046	78.1365	35.9189	25.4442	25.7347
An01g06370	strong similarity to hypothetical protein YKR065c - Saccharomyces cerevisiae	886.4	877.697	847.702	894.914	714.377	659.157	555.595	553.893
An01g06380	weak similarity to serotonin receptor - Didelphis marsupialis virginiana	33.8442	33.8949	26.9905	26.8293	23.0887	20.4188	21.9397	17.4555
An01g06390	strong similarity to hypothetical protein EAA65779.1 - Aspergillus nidulans	116.65	113.931	119.977	117.338	114.308	126.417	117.568	126.104
An01g06400	hypothetical protein	20.8608	19.5022	21.7678	18.5217	18.6174	22.8114	19.9929	20.238
An01g06410	strong similarity to high-affinity nicotinic acid permease Tna1 - Saccharomyces cerevisiae [putative sequencing error]	29.4805	37.7497	302.414	259.066	148.015	113.831	110.602	114.336
An01g06420	weak similarity to hypothetical protein CAE81933.1 - Neurospora crassa	246.804	273.568	371.7	356.083	321.465	264.933	265.278	243.877
An01g06430	hypothetical protein	16.2945	16.0232	13.91	11.9043	15.6452	16.2821	15.9955	13.6493
An01g06440	similarity to hypothetical protein CAE28089.1/RPA2648 - Rhodopseudomonas palustris	92.7944	81.9592	162.458	226.014	185.114	176.727	170.218	131.281
An01g06450	hypothetical protein	20.321	19.6873	20.0567	18.1203	18.1672	17.2268	18.9494	16.9842
An01g06460	hypothetical protein	113.021	107.812	226.044	244.166	243.746	230.654	207.807	228.15
An01g06470	strong similarity to peptidyl-prolyl cis-trans isomerase CB-CYP4 - Caenorhabditis elegans	39.7804	35.0462	31.8648	31.7893	32.6877	32.8542	39.0633	37.0616
An01g06480	strong similarity to TCP1 complex beta chain TCP1 Beta - Saccharomyces cerevisiae	762.663	772.433	487.396	398.776	553.949	526.532	407.824	466.085
An01g06490	hypothetical protein	29.4549	30.3534	28.9717	31.6466	29.2665	29.2964	29.338	27.2561
An01g06500	strong similarity to filamentous growth protein Dfg5 - Saccharomyces cerevisiae	17.0014	19.2861	195.638	194.038	266.005	217.159	307.479	304.493
An01g06510	questionable ORF	23.6849	23.8968	24.2149	24.0355	28.1441	28.9461	28.5161	25.2506
An01g06520	similarity to nucleolar phosphoprotein xNopp180 - Xenopus laevis	55.5269	54.585	65.4165	53.1489	59.7272	56.6201	46.2436	61.0459
An01g06530	strong similarity to branched-chain amino acid aminotransferase TOXF - Cochliobolus carbonum	31.518	29.4334	44.5861	42.6123	39.2924	47.1301	61.4073	44.9773
An01g06540	questionable ORF	11.9835	15.2314	12.0187	12.0151	11.9421	13.7785	13.599	12.68
An01g06550	strong similarity to protein kinase Ire1 - Saccharomyces cerevisiae	694.348	576.078	708.303	690.212	660.189	614.787	589.816	634.056
An01g06560	strong similarity to argininosuccinate lyase ASAL - Candida albicans	939.913	607.514	382.237	369.211	440	398.428	340.08	295.684
An01g06570	similarity to hypothetical protein C29F5.1 - Caenorhabditis elegans	20.0446	18.7874	17.7833	19.6023	19.5832	21.6125	19.5175	20.0428
An01g06580	questionable ORF	12.1459	15.2306	14.53	13.6377	13.3331	13.8002	13.6627	12.2872
An01g06600	questionable ORF	13.8515	13.4775	10.8622	9.38608	10.8334	10.4266	10.9869	10.6061
An01g06610	strong similarity to hypothetical calcium-related spray protein 1A9.60 - Neurospora crassa	794.397	817.83	1116.08	997.436	817.909	880.245	637.289	638.771
An01g06620	strong similarity to alpha-L-rhamnosidase A precursor rhaA - Aspergillus aculeatus	84.7166	80.8029	230.842	196.478	167.959	147.99	132.389	158.968
An01g06630	strong similarity to mannosidase Man2A - Cellulomonas fimi	30.2607	27.133	33.1035	34.805	35.1482	34.2098	29.5741	30.957
An01g06640	strong similarity to arylsulfatase atsA - Pseudomonas aeruginosa	38.9114	34.3974	364.751	381.013	142.975	126.319	109.756	127.229
An01g06650	strong similarity to hypothetical protein PA4204 - Pseudomonas aeruginosa	46.8113	46.3325	49.4913	48.2863	47.9701	61.3761	100.991	97.7965
An01g06660	similarity to flavohemoprotein b5/b5R AAF04812.1 - Homo sapiens	98.1461	99.6901	74.1093	71.499	71.5563	65.8406	71.0133	52.4754
An01g06670	strong similarity to peptidyl-prolyl isomerase FKBP-21 - Neurospora crassa	329.252	352.773	152.689	153.41	136.42	130.972	123.241	161.325
An01g06690	strong similarity to low affinity zinc transport protein Zrt2 - Saccharomyces cerevisiae	896.263	1025.9	668.452	668.479	253.731	245.411	114.067	121.955
An01g06700	hypothetical protein	10.8678	11.109	10.8983	11.0847	11.1066	11.2224	11.1093	10.6643
An01g06710	similarity to hypothetical phosphorylase AAM06921.1 - Methanosarcina acetivorans	37.0364	38.8294	49.1347	59.9445	30.7491	31.7078	28.8771	26.3617
An01g06720	hypothetical protein	11.9231	11.8758	12.2058	11.1889	11.7443	11.589	12.7923	11.0333
An01g06730	hypothetical protein	12.1482	11.8915	12.0808	11.7702	12.9476	12.0948	13.275	12.4077
An01g06740	hypothetical protein	22.4023	20.4715	22.839	20.642	20.1091	20.4026	17.8104	21.4445
An01g06750	similarity to hypothetical acetyltransferase SCD72A.11 - Streptomyces coelicolor	20.8985	19.8636	18.0589	19.0979	17.1412	17.6707	21.3185	17.6835
An01g06760	weak similarity to hypothetical protein encoded by An08g03810 - Aspergillus niger	68.4395	71.126	107.669	112.458	73.2541	68.8902	55.359	53.2026
An01g06770	similarity to hypothetical protein encoded by DR0613 - Deinococcus radiodurans	19.7053	20.9541	176.909	159.213	290.602	407.348	609.214	583.203
An01g06780	similarity to actVA-ORF4-like protein A-ORFP from patent WO9911793-A1 - Homo sapiens	137.471	143.504	699.945	571.116	752.275	624.778	590.625	640.368
An01g06790	similarity to ankyrin 3 (splice form 4) - Mus musculus	68.5838	64.6138	243.624	243.781	144.936	144.141	165.173	142.793
An01g06800	strong similarity to alkaline ceramidase Ypc1 - Saccharomyces cerevisiae	52.6256	34.705	60.7537	55.0095	34.9477	29.1002	30.8057	34.8263
An01g06810	strong similarity to transmembrane protein from patent WO9927105-A2 - Chlamydia pneumoniae	24.1826	22.5661	145.068	132.108	174.31	125.011	153.416	107.593
An01g06820	strong similarity to fatty acid omega-hydroxylase (P450foxy) CYP505 - Fusarium oxysporum	20.5724	23.1616	15.4874	16.1705	17.0011	20.6664	21.0258	17.8415
An01g06830	similarity to 3-ketosphinganine reductase Tsc10 - Saccharomyces cerevisiae	29.5802	24.0175	18.9343	18.1635	21.6801	21.9995	21.1547	17.69
An01g06840	strong similarity to acid-CoA ligase Fat2 - Saccharomyces cerevisiae	15.1899	13.9018	13.9421	14.1509	13.9004	13.9979	14.7469	14.22
An01g06850	similarity to 4-hydroxybutyrate dehydrogenase - Alcaligenes eutrophus	28.0569	25.3905	26.2251	22.8774	27.2457	24.1797	25.5752	27.5433
An01g06860	strong similarity to hypothetical protein Fum9p - Gibberella moniliformis	20.9962	20.5315	16.6744	15.4175	19.7207	17.2264	19.5561	19.126
An01g06870	strong similarity to hypothetical protein Fum8p - Gibberella moniliformis	18.2553	16.2063	15.7719	14.1426	14.5748	16.1638	16.7014	16.6718
An01g06880	similarity to dihydroflavonol 4-reductase BAA12723.1 - Rosa hybrid cultivar	26.2854	24.2563	15.9136	18.5404	22.5348	20.3054	20.1869	17.8675
An01g06890	similarity to peptide synthase pesA - Metarhizium anisopliae	32.0603	27.5954	25.1838	24.3687	26.3078	21.3751	39.2665	29.5132
An01g06900	weak similarity to transcription regulator of maltose utilization amyR - Aspergillus oryzae	35.6418	29.773	119.882	118.301	72.6558	58.4431	39.1754	39.4689
An01g06910	strong similarity to cytochrome P450 CYP94A5 - Nicotiana tabacum	156.698	166.62	145.687	142.179	82.1436	88.9902	59.3939	62.3093
An01g06920	strong similarity to multidrug resistance protein ABCC2 - Homo sapiens	1024.96	1028.76	1670.36	1386.34	1135.52	1116.86	537.989	607.544
An01g06930	strong similarity to polyketide synthase FUM5 - Gibberella moniliformis	15.5726	18.178	17.3908	16.7196	22.5725	18.512	25.1884	25.5966
An01g06940	strong similarity to hypothetical transmembrane transport protein SCC30.17c - Streptomyces coelicolor	14.4651	14.5659	13.9018	14.6538	15.6524	12.8259	14.6586	13.7199
An01g06950	strong similarity to polyketide synthase FUM5 - Gibberella moniliformis	15.2481	14.3117	14.2795	14.4272	14.2053	15.0249	14.3192	14.1493
An01g06960	strong similarity to hypothetical phosphatidyl synthase SPAC22A12.08c - Schizosaccharomyces pombe	760.448	960.436	120.398	93.7986	130.819	152.459	211.579	256.2
An01g06970	strong similarity to D-arabinose dehydrogenase Ara1 - Saccharomyces cerevisiae	4033.31	4452.48	1283.85	1191.51	1972.37	2161.69	1864.88	2071.57
An01g06980	hypothetical protein	15.1112	14.8109	14.5433	15.2668	14.0419	14.212	13.6841	14.5301
An01g06990	hypothetical protein	28.9489	25.4418	28.5424	18.9199	26.7255	26.6088	26.3766	25.4368
An01g07000	strong similarity to C-14 sterol reductase Erg24 - Saccharomyces cerevisiae	944.92	865.761	284.896	270.589	146.239	166.456	149.311	160.03
An01g07010	similarity to hypothetical protein SPBC18H10.07 - Schizosaccharomyces pombe	88.5016	80.9294	68.8729	71.0075	63.5112	63.8065	55.9383	45.4699
An01g07020	similarity to hypothetical zinc-finger protein - Schizosaccharomyces pombe	198.849	218.738	143.232	128.122	153.012	136.278	134.646	127.169
An01g07030	strong similarity to 2-ketoaldonate reductase yiaE - Escherichia coli	697.474	791.654	239.039	230.995	285.2	318.681	321.113	294.023
An01g07040	similarity to hypothetical protein SPAC30D11.09 - Schizosaccharomyces pombe	117.996	105.9	97.6744	91.1527	106.31	92.627	87.2947	102.753
An01g07050	strong similarity to hypothetical protein SPBC119.15 - Schizosaccharomyces pombe	199.147	237.066	237.602	231.067	308.781	267.62	269.635	244.485
An01g07060	hypothetical protein	25.2286	23.8005	25.4877	26.2342	25.4453	18.0957	19.7707	18.9939
An01g07070	strong similarity to guanylate kinase GUK1 - Bos taurus [putative frameshift]	16.192	17.1264	16.1815	18.0486	20.3807	19.3625	19.0924	24.4429
An01g07080	hypothetical protein	189.795	205.344	166.856	231.263	211.078	222.094	255.749	185.92
An01g07090	hypothetical protein	30.7755	42.3157	29.1421	34.1106	30.2592	27.9584	29.6037	24.1579
An01g07100	strong similarity to subunit TaGST1 from patent WO9914337-A2 - Triticum aestivum	205.846	206.113	249.734	280.353	242.821	268.272	254.765	288.519
An01g07110	weak similarity to hypothetical protein encoded by An14g00090 - Aspergillus niger	23.3051	28.3182	40.1794	35.1773	35.7285	35.7236	31.4208	29.7336
An01g07120	strong similarity to ATP-hydrolyzing 5-oxoprolinase - Rattus norvegicus	20.7026	22.3498	19.6717	18.683	21.4518	20.9874	18.8537	18.7273
An01g07130	strong similarity to salicylate 1-monooxygenase sal1 - Pseudomonas putida	183.506	214.549	271.811	244.767	178.088	255.544	183.857	209.999
An01g07140	similarity to transcription factor ntf1p - Schizosaccharomyces pombe	1950.16	2113.42	312.626	345.747	189.226	118.138	72.5388	93.8237
An01g07150	strong similarity to cycloheximide resistance protein CYHR - Candida maltosa	546.861	587.46	106.262	129.141	105.33	105.324	119.163	107.318
An01g07160	strong similarity to tubulin-folding cofactor E - Homo sapiens	179.441	181.472	223.374	199.591	208.498	167.371	197.636	192.881
An01g07170	strong similarity to spliceosome-associated protein SAP62 - Homo sapiens	146.55	126.71	159.713	151.643	133.216	139.272	105.823	119.594
An01g07180	strong similarity to serine/threonine kinase cot-1 - Neurospora crassa	403.748	444.12	393.185	348.503	418.574	308.757	339.708	429.319
An01g07190	strong similarity to component of the translocase of mitochondrial inner membrane Tim54 - Saccharomyces cerevisiae	46.6402	41.4213	29.5971	27.431	28.9776	36.199	26.9712	30.9287
An01g07200	similarity to N-acetylglucosaminyltransferases chain p110 - Rattus norvegicus	213.549	190.978	104.778	75.3088	101.616	93.0496	137.91	136.515
An01g07210	similarity to caffeine-induced death protein cid2p - Schizosaccharomyces pombe	77.757	74.8439	59.7059	64.5784	60.6942	57.3525	50.8465	50.7566
An01g07220	similarity to formamidopyrimidine-DNA glycosidase MutM - Thermus thermophilus	52.4685	63.2062	42.0265	40.9016	46.7844	45.2247	36.0855	35.7903
An01g07230	similarity to hypothetical protein DRB0099 - Deinococcus radiodurans	65.2163	53.0108	71.8424	75.8716	61.0551	61.1547	67.7396	51.0008
An01g07240	similarity to NADP-reducing hydrogenase D chain - Desulfovibrio fructosovorans	145.226	103.073	85.6022	87.8375	108.008	93.1454	84.2725	82.6001
An01g07250	strong similarity to 7.7 kD subunit of DNA-directed RNA polymerase II Abc10-alpha - Saccharomyces cerevisiae	313.414	250.141	346.045	368.46	328.076	317.259	343.448	345.15
An01g07260	strong similarity to anthranilate phosphoribosyltransferase - Saccharomyces cerevisiae	790.557	684.986	412.797	386.678	692.314	688.902	682.344	787.352
An01g07270	similarity to mitochondrial ribosomal protein of the large subunit Yml11 - Saccharomyces cerevisiae	58.6761	60.2284	31.7679	34.5163	39.816	35.643	28.7245	38.6703
An01g07280	similarity to precursor of phosphatidylinositol-specific phospholipase C - Listeria monocytogenes	225.887	268.935	310.159	273.645	203.829	183.181	191.2	168.305
An01g07290	hypothetical protein	20.2132	20.4788	46.1858	42.6962	36.3959	38.1153	26.8703	28.5576
An01g07300	strong similarity to gluconokinase gntV - Escherichia coli	45.0075	56.8999	180.587	173.422	363.403	400.947	597.298	466.101
An01g07310	hypothetical protein	25.6401	26.879	34.041	27.8246	29.224	27.1792	23.1895	26.0416
An01g07320	strong similarity to embryogenesis protein H beta 58 - Mus musculus	511.065	530.223	312.99	286.711	349.015	449.5	502.954	372.308
An01g07330	similarity to brefeldin A-inhibited guanine nucleotide-exchange protein 2 - Homo sapiens	234.119	257.107	222.916	185.491	224.192	189.721	243.643	251.615
An01g07340	hypothetical protein	11.6091	11.9608	12.0666	12.7086	12.2998	12.7675	12.6043	13.0816
An01g07350	strong similarity to ubiquitin conjugating enzyme like protein Mms2 - Saccharomyces cerevisiae	1435.51	1446.18	818.794	945.312	1082.39	1299.33	1245.05	1215.17
An01g07360	weak similarity to hypothetical protein B7F18.80 - Neurospora crassa	18.4028	17.1257	19.17	18.6248	17.6295	15.9558	14.3088	14.1599
An01g07370	strong similarity to PTD013 - Homo sapiens	210.38	259.073	171.593	160.367	165.185	167.958	104.386	139.973
An01g07380	strong similarity to hypothetical protein SPBC16D10.01c - Schizosaccharomyces pombe	57.9198	55.3041	46.7328	53.3958	68.7242	61.7246	49.3751	54.4516
An01g07390	similarity to regulator protein SIR2 - Kluyveromyces marxianus	229.946	251.122	243.117	214.226	185.027	184.342	179.938	160.618
An01g07400	strong similarity to hypothetical protein YOL124c - Saccharomyces cerevisiae	213.75	218.417	155.278	165.718	208.34	223.573	159.877	165.935
An01g07410	weak similarity to histidine triad protein Hnt1 - Saccharomyces cerevisiae	37.4254	46.8205	56.52	89.1761	58.8519	55.2355	46.8249	48.2874
An01g07420	strong similarity to cyclin B nimE - Aspergillus nidulans	263.957	307.841	184.896	167.693	232.869	208.355	295.083	366.608
An01g07430	strong similarity to mitochondrial ribosomal protein of the large subunit L2 - Saccharomyces cerevisiae	492.474	513.174	259.963	250.075	336.035	280.564	300.572	265.216
An01g07440	hypothetical protein	12.2619	12.2931	11.6344	13.0068	12.7951	13.2992	12.5588	12.2827
An01g07450	similarity to acetate regulatory DNA binding protein facB - Aspergillus nidulans	120.375	118.696	132.34	118.362	126.119	127.504	153.217	165.877
An01g07460	similarity to beta transducin-like protein het-e1 - Podospora anserina	127.274	150.033	72.7651	70.6764	67.1848	60.3064	72.8867	84.6077
An01g07470	weak similarity to Ribonuclease P protein subunit p40 RNaseP - Homo sapiens	86.4683	109.997	80.6505	75.5396	84.1396	84.0089	79.9394	75.2669
An01g07480	strong similarity to DNA binding protein dna2p - Schizosaccharomyces pombe	72.6369	83.9767	100.423	100.222	77.8156	104.321	101.615	116.99
An01g07490	similarity to hypothetical protein CAF06129.1 - Neurospora crassa	16.1536	18.9071	17.6822	18.3869	18.4256	19.6432	21.3038	19.2123
An01g07500	strong similarity to hypothetical protein CAF06125.1 - Neurospora crassa	1583.91	1476.27	825.736	745.933	771.873	802.854	819.717	708.311
An01g07510	similarity to nitrilase fusion protein NitFhit - Caenorhabditis elegans	361.641	324.065	273.232	286.69	304.11	302.053	233.779	269.36
An01g07520	strong similarity to mitotic control protein dis3p - Schizosaccharomyces pombe	76.3544	70.9741	63.8571	62.5581	73.8954	68.3015	67.2272	76.3398
An01g07530	similarity to monocarboxylate transporter MCT2 - Mesocricetus auratus	62.0681	56.3325	169.365	173.531	140.551	111.792	75.7239	84.2775
An01g07540	hypothetical protein	19.3911	19.5914	18.7265	19.144	18.8059	19.3376	20.954	18.5847
An01g07550	similarity to androgen receptor coactivator ARA55 - Homo sapiens	98.5672	103.341	80.5551	92.8682	90.7853	96.1111	154.767	113.477
An01g07560	hypothetical protein	13.9738	16.264	16.9266	16.0924	15.3645	15.0836	16.274	13.2456
An01g07570	strong similarity to transmembrane transporter liz1p - Schizosaccharomyces pombe	24.5829	22.3635	31.3304	27.2384	34.789	33.2085	27.7661	24.7813
An01g07580	strong similarity to hypothetical protein YDL201w - Saccharomyces cerevisiae	48.7515	50.0573	37.0032	35.7137	43.2398	43.6157	34.687	41.5672
An01g07590	strong similarity to hypothetical protein W02A11.2 - Caenorhabditis elegans	57.7866	53.5079	41.5012	38.1534	37.557	37.4579	46.2848	38.4341
An01g07600	similarity to pax transcription activation domain interacting protein PTIP - Mus musculus	111.215	88.8443	114.544	106.521	143.497	112.566	113.684	126.499
An01g07620	hypothetical protein [deleted ORF]	28.8077	28.5973	28.5722	26.4372	28.8891	33.481	28.1503	22.9629
An01g07630	strong similarity to hypothetical host-specific AK-toxin related protein CAB91703.2 - Neurospora crassa [truncated ORF]	35.2446	35.0605	103.105	190.866	66.0836	62.7201	84.1831	72.6382
An01g07640	similarity to hypothetical membrane protein YPL087w - Saccharomyces cerevisiae	300.47	331.05	286.05	321.408	220.782	280.794	202.195	200.762
An01g07650	similarity to MRS3/MRS4 class mitochondrial solute carrier - Onchocerca volvulus	184.763	229.721	181.302	190.888	177.339	149.142	129.695	141.614
An01g07660	similarity to hypothetical protein B7F18.80 - Neurospora crassa	403.695	380.454	1054.25	942.234	981.102	813.361	852.947	855.466
An01g07670	hypothetical protein	34.4216	26.24	25.2487	28.1342	24.7442	27.6292	24.9536	27.2971
An01g07680	similarity to hypothetical protein encoded by An11g02490 - Aspergillus niger	14.3112	14.1235	12.8251	12.9061	12.0321	12.6902	13.7367	12.1956
An01g07690	hypothetical protein	15.778	17.2246	13.3757	15.2213	14.1697	14.7854	13.0351	13.6837
An01g07700	similarity to integral membrane protein PTH11 - Magnaporthe grisea	22.6519	23.9412	39.9093	41.8676	147.861	257.883	95.606	93.4808
An01g07710	hypothetical protein	13.0632	12.8036	12.6969	12.4111	12.5068	12.0049	13.2854	13.4614
An01g07720	strong similarity to O-methyltransferase B omtB - Aspergillus parasiticus	16.2528	17.5245	15.4688	17.0125	22.9723	20.3814	21.2778	22.4873
An01g07730	weak similarity to precursor of protein TcSL-2 - Toxocara cani	55.9188	63.1101	45.3982	50.9217	34.9837	55.9455	85.8961	77.8586
An01g07740	hypothetical protein	13.5862	14.4506	12.0244	11.8523	13.1219	12.7747	12.0626	12.1883
An01g07750	similarity to hypothetical prefoldin subunit 1 - Neurospora crassa	172.755	147.624	106.371	115.16	106.889	113.037	92.0687	85.4489
An01g07760	strong similarity to hypothetical protein F12A12.10 - Arabidopsis thaliana	158.204	121.901	288.075	231.391	366.041	283.245	386.716	325.57
An01g07770	strong similarity to hypothetical protein EAA59879.1 - Aspergillus nidulans	266.812	256.218	121.035	114.311	112.88	116.195	115.42	91.7832
An01g07780	questionable ORF	11.7568	13.3075	11.8937	12.9611	11.6448	12.8437	13.8938	12.2979
An01g07790	hypothetical protein [putative sequencing error]	250.173	268.216	240.252	180.221	201.884	206.615	163.269	151.637
An01g07800	hypothetical protein	20.6223	18.0461	18.06	18.1888	20.7611	21.2939	18.5155	16.9436
An01g07810	strong similarity to protein rcd1p - Schizosaccharomyces pombe	126.59	151.203	125.585	125.214	128.268	112.455	111.322	103.356
An01g07820	similarity to hypothetical Pto kinase interactor F28B23.17 - Arabidopsis thaliana	56.4029	49.3065	47.0823	35.2618	40.3236	53.2043	41.6197	58.693
An01g07830	similarity to transcription factor ste11p - Schizosaccharomyces pombe	17.9228	18.2812	17.9299	16.4675	16.2436	16.012	14.3908	16.5716
An01g07840	weak similarity to potassium channel Shaker alpha subunit variant cKv1.4(m) - Gallus gallus	15.9636	16.9379	16.4021	14.1324	16.5206	14.7319	16.928	13.8981
An01g07850	similarity to hypothetical protein SPBP23A10.09 - Schizosaccharomyces pombe	82.5248	93.2749	68.6635	71.8062	74.0606	74.4133	77.6251	72.6646
An01g07860	strong similarity to hypothetical membrane transport protein YGR125w - Saccharomyces cerevisiae	353.15	347.689	40.2968	28.0393	39.5529	42.097	80.5601	75.8494
An01g07870	similarity to neurofilament subunit NF-180 - Petromyzon marinus	838.71	714.617	1715.03	1796.04	1946.87	1926.2	1988.64	1348.15
An01g07890	transcriptional regulator gene cpcA - Aspergillus niger	35.9786	37.2529	35.9926	29.6825	34.2627	37.6436	38.4639	34.4113
An01g07900	leucine zipper cpcA - Aspergillus niger [putative frameshift]	1482.47	1445.07	1938.9	1750.09	1611.04	1279.52	1119.81	1167.84
An01g07910	similarity to glutamine-hydrolyzing asparagine synthase - Arabidopsis thaliana	23.1351	24.8623	27.716	25.8971	23.0409	21.8309	19.2055	24.1244
An01g07920	strong similarity to vacuolar protein sorting-associated protein Vps9 - Saccharomyces cerevisiae	95.2634	129.291	133.673	123.575	106.558	124.822	114.895	128.366
An01g07930	strong similarity to hypothetical protein encoded by An11g05030 - Aspergillus niger	32.5849	33.1192	28.4671	27.0312	48.7736	49.5368	56.3434	52.9882
An01g07940	weak similarity to hypothetical protein Y38B5A.a - Caenorhabditis elegans	10.9012	10.1362	10.4504	9.83525	10.2838	10.0734	9.41863	9.69168
An01g07950	similarity to hypothetical protein CAD70322.1 - Neurospora crassa	12.3549	12.0556	11.737	12.7429	12.3137	12.0154	13.7627	11.4709
An01g07960	strong similarity to hypothetical protein CAD70321.1 - Neurospora crassa	10.8056	11.3149	11.378	10.1197	11.1805	9.71245	11.0477	11.8131
An01g07970	similarity to hypothetical protein encoded by An06g02140 - Aspergillus niger	33.8566	35.9466	33.3987	28.4445	33.5224	27.6371	37.7781	33.1203
An01g07980	strong similarity to EST SEQ ID NO:4248 from patent WO200056762-A2 - Aspergillus niger	2241.94	1874.08	782.233	699.936	499.732	563.85	933.128	897.391
An01g07990	similarity to hypothetical protein encoded by An09g04200 - Aspergillus niger	31.0121	31.1132	27.1558	26.5465	33.1278	28.8398	26.8919	28.5781
An01g08000	strong similarity to vegetative incompatibility gene het-e1 - Podospora anserina	270.785	325.07	551.251	570.962	371.296	434.812	207.282	253.542
An01g08010	strong similarity to iron and manganese transporter Ccc1 - Saccharomyces cerevisiae	48.6177	44.6712	83.8271	57.8002	140.251	118.266	204.738	220.797
An01g08020	hypothetical protein	107.154	77.4036	22.7836	20.0926	25.4695	24.0097	29.0833	26.9946
An01g08030	similarity to frenolicin gene cluster protein 18 from patent JP10094395-A - Streptomyces roseofulvus	21.8806	21.7272	19.9611	20.3754	18.9993	19.7711	20.3	19.5862
An01g08040	similarity to hypothetical protein B11E5.120 - Neurospora crassa	101.886	101.509	116.936	144.907	135.984	132.649	85.1961	105.287
An01g08050	similarity to positive regulator of purine utilisation uaY - Aspergillus nidulans	113.388	98.0649	174.495	155.347	167.016	114.679	151.438	191.269
An01g08060	similarity to positive regulator of purine utilisation uaY - Aspergillus nidulans	267.25	271.821	232.559	244.08	189.508	252.612	350.345	391.27
An01g08070	questionable ORF	17.2362	16.9012	16.2519	16.3588	16.4932	17.1275	19.6261	15.9058
An01g08080	strong similarity to hypothetical protein SPAC32A11.02c - Schizosaccharomyces pombe	233.53	173.335	355.555	335.823	1140.23	1566.78	2162.7	2532.05
An01g08090	strong similarity to aminoimidazole ribonucleotide carboxylase ADE2 - Candida glabrata	201.955	173.858	98.3115	101.73	126.668	155.432	142.164	156.24
An01g08100	similarity to hypothetical protein CAE81998.1 - Neurospora crassa	99.5898	109.861	68.9636	74.8317	64.3484	58.18	73.1291	64.6791
An01g08110	strong similarity to Cu(2+)-transporting P-type ATPase Atp7a - Mus musculus	218.543	182.502	377.432	362.222	331.872	422.676	446.134	583.328
An01g08120	strong similarity to protein ACOB - Aspergillus nidulans	66.4081	56.9439	84.7941	87.2228	87.9945	87.1544	102.384	100.633
An01g08130	strong similarity to hypothetical protein SPAC23G3.05c - Schizosaccharomyces pombe	244.768	265.974	207.586	196.968	224.102	228.384	212.748	246.79
An01g08140	hypothetical protein	17.0691	17.434	17.6192	15.2515	17.626	17.3961	17.8809	18.9583
An01g08150	similarity to carbonyl reductase CBR - Homo sapiens	14.9761	15.8199	14.2625	12.7096	11.6845	13.8482	19.5217	19.2378
An01g08160	strong similarity to histone acetyltransferase Gcn5 - Saccharomyces cerevisiae	218.927	205.243	283.597	320.472	210.254	211.782	186.177	251.783
An01g08170	strong similarity to DNA repair endonuclease rad1p - Schizosaccharomyces pombe	103.743	140.009	40.027	41.7897	47.4808	47.2111	55.4899	70.6795
An01g08180	strong similarity to DNA-repair ATPase Rad50 - Saccharomyces cerevisiae	49.6924	57.4019	58.4725	65.8795	56.6374	64.2576	62.2017	52.4312
An01g08190	weak similarity to hypothetical aminopeptidase pepA - Mycobacterium tuberculosis	26.2341	24.2915	18.8202	21.4317	22.0994	21.127	19.6745	18.5632
An01g08200	weak similarity to EST derived breast tumour-associated protein 71 from patent DE19813835-A1 - Homo sapiens	21.7089	21.3354	18.7164	20.7176	22.2098	21.9214	24.6229	18.5743
An01g08210	strong similarity to transcription factor PBP - Fusarium solani	47.0202	54.5001	68.9938	57.4775	42.1238	34.9439	28.876	31.6412
An01g08220	strong similarity to hypothetical membrane protein YNL010w - Saccharomyces cerevisiae	730.225	704.43	376.386	402.845	357.73	292.694	214.298	181.913
An01g08230	weak similarity to methyltransferase Gcd14 - Saccharomyces cerevisiae	68.2721	70.449	51.6708	50.1535	53.3644	50.6837	40.2144	41.9811
An01g08240	similarity to transcription regulator Ccr4 - Saccharomyces cerevisiae	260.494	237.177	254.943	245.173	220.218	214.714	227.903	267.539
An01g08250	similarity to precursor of LWamide neuropeptide - Anemonia sulcata	30.059	31.0026	32.3998	28.0064	28.2649	29.026	30.1736	21.8923
An01g08260	questionable ORF	29.7095	29.1708	28.1721	26.5769	26.6496	28.5031	25.0119	26.2112
An01g08270	hypothetical protein	38.4202	40.682	28.8819	33.8348	31.2892	28.8675	33.4815	27.9677
An01g08280	strong similarity to hypothetical protein CAC28582.1 - Neurospora crassa	43.9405	42.6461	35.3993	29.7715	36.2756	31.7251	29.9214	32.7507
An01g08290	weak similarity to hypothetical protein CG6115 - Drosophila melanogaster	16.9968	16.0435	11.8835	10.3201	10.1748	9.99012	10.5849	11.7859
An01g08300	similarity to hypothetical conserved protein VC1938 - Vibrio cholerae	760.652	797.684	313.804	285.131	269.306	237.64	245.535	211.803
An01g08310	strong similarity to hypothetical protein CAC28577.2 - Neurospora crassa	288.514	299.257	360.085	369.373	427.43	348.158	586.731	464.439
An01g08360	similarity to hydroxyproline-rich microfilarial sheath protein - Brugia malayi	16.6648	15.5909	11.7498	11.896	12.1847	13.583	14.3833	13.4325
An01g08370	similarity to transcription factor IIIC 95K chain Tfc1 - Saccharomyces cerevisiae	24.5007	22.4898	18.3406	22.6044	25.4144	21.8318	19.8523	19.6967
An01g08380	similarity to NADH-dependent FMN oxydoreductase dszD - Rhodococcus erythropolis	74.4175	62.079	34.109	38.7676	30.6002	43.1154	32.5351	34.3715
An01g08390	similarity to ribosomal protein of the large subunit Mrpl36 - Saccharomyces cerevisiae	278.516	266.766	142.564	151.375	197.313	187.78	174.77	172.585
An01g08400	strong similarity to sorting nexin-1-like protein Vps5 - Saccharomyces cerevisiae	494.466	559.474	356.208	304.864	382.792	372.262	425.186	440.968
An01g08410	strong similarity to polypeptide HFIZG53 from patent EP892050-A2 - Homo sapiens	636.915	664.376	480.926	494.827	702.542	670.824	588.599	687.798
An01g08420	strong similarity to calcium-binding protein precursor cnx1p - Schizosaccharomyces pombe	1044.99	1220.82	437.789	383.041	709.964	648.334	1295.98	1291.86
An01g08430	strong similarity to methylmalonate-semialdehyde dehydrogenase MMSDH - Rattus norvegicus	852.807	960.458	976.563	919.282	866.95	735.828	717.101	1060.34
An01g08440	strong similarity to hypothetical protein encoded by An13g02980 - Aspergillus niger	336.304	354.896	1055.8	1328.57	738.593	661.507	680.636	669.888
An01g08450	weak similarity to baboon babo - Drosophila melanogaster	43.4694	40.1564	41.066	39.6102	31.9074	31.6351	27.2278	37.3436
An01g08460	strong similarity to the mannosyltransferase Alg12 - Saccharomyces cerevisiae	48.2152	44.1039	78.7952	82.4406	69.1201	64.4046	60.7373	60.1438
An01g08470	strong similarity to ubiquitin carboxyl-terminal hydrolase UBP1 - Pichia anomala	65.6046	73.2092	282.29	300.381	247.94	193.457	260.705	296.766
An01g08490	strong similarity to histidine--tRNA ligase Hts1 - Saccharomyces cerevisiae	358.941	369.858	254.631	225.187	275.839	253.107	272.744	290.864
An01g08500	strong similarity to monooxygenase Coq6 - Saccharomyces cerevisiae	157.188	151.5	107.709	101.906	106.048	86.0522	103.813	88.571
An01g08510	hypothetical protein	462.379	442.054	319.303	341.305	305.062	365.725	390.221	451.88
An01g08520	strong similarity to sorting nexin protein Snx4 - Saccharomyces cerevisiae	294.386	314.238	402.844	393.669	378.361	386.788	412.237	376.69
An01g08530	kexin precursor kexB - Aspergillus niger	165.309	157.151	119.31	129.917	103.653	130.149	148.362	130.924
An01g08540	strong similarity to kynurenine 3-hydroxylase K3OH from patent WO9802553 - Rattus sp.	20.2657	21.6002	19.3127	19.0743	18.9536	23.7913	24.5262	26.6807
An01g08550	strong similarity to aminotriazole resistance protein Atr1 - Saccharomyces cerevisiae	16.4005	17.5986	15.6107	16.2155	21.4787	20.3981	31.8162	30.2349
An01g08560	similarity to hypothetical protein YGR266w - Saccharomyces cerevisiae	160.786	133.582	142.644	99.3562	97.7918	99.1662	104.763	128.738
An01g08570	strong similarity to thioredoxin reductase TrxB - Penicillium chrysogenum	159.63	166.728	67.0618	46.2223	62.352	47.9963	62.8772	61.8291
An01g08580	similarity to polyamine oxidase PAO - Zea mays	134.309	143.294	176.089	166.317	147.567	166.734	172.98	185.044
An01g08590	strong similarity to hypothetical protein YKR088c - Saccharomyces cerevisiae	362.148	384.12	269.428	302.01	206.64	202.838	199.339	226.217
An01g08600	similarity to hypothetical protein At2g26280 - Arabidopsis thaliana	223.326	210.926	336.635	324.15	280.755	275.121	334.791	340.916
An01g08610	strong similarity to citrate lyase beta chain CitE - Klebsiella pneumoniae	110.316	118.458	100.404	100.02	91.6737	72.2803	96.5656	78.1447
An01g08620	strong similarity to hypothetical protein SPBC2A9.05c - Schizosaccharomyces pombe	332.544	381.763	366.978	354.479	409.579	320.401	410.287	331.73
An01g08630	similarity to protein involved in mitomycin C resistance McrA - Streptomyces lavendulae	18.1533	18.0283	20.9504	23.3881	21.1473	22.636	42.427	49.0591
An01g08640	strong similarity to hydroxymethylbilane synthase Hem3 - Saccharomyces cerevisiae	315.333	292.749	105.107	91.9318	84.1704	65.2648	79.5573	69.219
An01g08650	hypothetical protein	17.8318	15.8881	17.5752	13.4757	17.6787	20.7443	18.2102	14.6678
An01g08660	similarity to ankyrin Ank - Drosophila melanogaster [truncated ORF]	17.4195	16.2223	29.4857	35.9428	27.8988	26.1892	21.8196	23.1986
An01g08670	similarity to nucleolin C23 - Cricetulus griseus	331.93	314.65	818.621	793.258	537.186	727.53	290.399	319.029
An01g08680	weak similarity to regulator protein Gal4 - Saccharomyces cerevisiae	11.0598	10.8341	67.7994	87.0393	57.5102	32.9202	38.8336	38.0315
An01g08690	strong similarity to benzoate 4-monooxygenase cytochrome P450 53 bphA - Aspergillus niger	19.5103	21.2502	17.072	18.9782	21.1731	20.7643	19.0823	20.3011
An01g08700	strong similarity to cycloheximide resistance protein CYHR - Candida maltosa	13.9253	14.741	48.3202	58.1753	106.985	67.1424	59.649	46.2572
An01g08710	similarity to protein cnjB - Tetrahymena thermophila	13.7871	12.9456	12.3096	10.9712	12.3446	11.7435	12.58	12.9701
An01g08720	strong similarity to multidrug resistance ATP-binding cassette transporter CDR1 - Candida albicans	14.3303	16.9026	18.575	16.0714	16.9356	18.0292	17.3822	16.5989
An01g08730	weak similarity to gamma-tocopherol methyltransferase from patent WO9904622-A1 - Arabidopsis sp.	24.3943	27.8897	29.5999	27.6415	33.7171	31.7763	35.4288	30.2748
An01g08740	similarity to protein MJ0720 - Methanococcus jannaschii	27.519	28.8595	19.1695	22.9994	25.1577	24.6512	27.6851	24.1757
An01g08750	hypothetical protein	12.0364	13.282	13.2749	12.1843	13.5866	11.7985	13.3097	11.3412
An01g08760	similarity to fluconazole resistance protein FLU1 - Candida albicans	46.1807	44.7093	36.5983	43.2818	33.8677	37.7707	39.0322	37.2458
An01g08770	hypothetical protein	17.557	18.2616	17.2129	19.0896	16.9817	15.9978	15.6953	16.5225
An01g08780	strong similarity to high affinity hexose transporter Hxt1 - Saccharomyces cerevisiae	2547.54	3163.88	10545.5	11279.6	7547.79	7336.98	4268.8	5057.42
An01g08790	strong similarity to 4-hydroxyphenylacetate transporter hpaX - Escherichia coli	62.3814	59.063	58.7789	50.1093	56.0814	51.3075	51.0404	54.3783
An01g08800	strong similarity to glutamine synthase Gln1 - Saccharomyces cerevisiae	9957.4	9177.41	2891.43	3143.93	4081.72	3867.89	4030.1	4104.34
An01g08810	hypothetical protein	25.9769	25.5972	17.5385	16.7367	20.9238	19.4183	19.0746	21.4493
An01g08820	strong similarity to hypothetical protein CAD71053.1 - Neurospora crassa	44.3487	43.2882	35.6264	30.8806	35.1776	27.5358	27.5393	31.5075
An01g08830	similarity to hypothetical protein CAD70783.1 - Neurospora crassa	67.0369	66.7583	41.5305	43.0045	42.6652	42.728	48.6542	42.9063
An01g08840	strong similarity to hypothetical protein YMR114c - Saccharomyces cerevisiae	34.1922	40.2574	96.4546	97.4557	81.3358	85.9443	73.5024	84.237
An01g08850	strong similarity to Gbeta like protein cpcB - Aspergillus nidulans	3628.22	3974.41	1586.63	1419.75	1859.31	1918.03	1760.48	1432.34
An01g08860	strong similarity to hypothetical protein 12F11.240 - Neurospora crassa	215.067	251.367	120.296	120.805	124.179	123.791	92.0531	125.104
An01g08870	strong similarity to component of COPII-coated vesicles Erv25 - Saccharomyces cerevisiae	1086.3	1208.97	776.917	769.309	879.73	830.594	762.165	773.588
An01g08880	similarity to mucin-like protein Muc1 - Saccharomyces cerevisiae	141.014	115.327	168.609	138.808	128.924	105.438	145.372	186.886
An01g08890	hypothetical protein	190.436	195.808	268.498	271.065	262.37	266.943	247.169	254.426
An01g08900	strong similarity to regulator protein wetA - Aspergillus nidulans	29.1598	31.8424	24.6874	23.8188	27.7048	29.2511	41.0763	52.8708
An01g08910	weak similarity to chromodomain-helicase-DNA-binding protein CHD-1 - Mus musculus	93.3618	92.6204	98.8989	91.9265	78.1963	78.5503	76.8098	84.0211
An01g08920	similarity to hypothetical protein Scp1 - Saccharomyces cerevisiae	16.2318	17.6059	18.1255	15.4651	20.7286	17.3435	22.0673	19.4041
An01g08930	weak similarity to hypothetical RNA binding protein BAA83714.1 - Homo sapiens	21.0797	21.2477	26.974	26.1821	29.432	26.826	32.786	25.7502
An01g08950	strong similarity to high-affinity iron permease CaFTR2 - Candida albicans	417.566	449.959	328.695	389.14	99.4949	98.2391	57.6009	52.7417
An01g08960	strong similarity to iron transport multicopper oxidase Fet3 - Candida albicans	86.3605	103.186	67.7295	77.6419	28.9859	25.8037	24.0163	24.8679
An01g08970	weak similarity to tropomyosin I - Drosophila melanogaster	36.8746	36.0372	29.8808	32.788	28.3352	30.2799	30.1499	26.486
An01g08980	strong similarity to membrane protein NHMP1 from patent WO9833817-A1 - Homo sapiens	987.529	1136.17	653.333	671.832	678.79	700.694	750.322	685.315
An01g08990	similarity to protein cnjB - Tetrahymena thermophila	27.9645	25.2708	21.6903	21.9218	27.396	23.3144	33.4112	29.4767
An01g09000	strong similarity to hypothetical protein YOR131c - Saccharomyces cerevisiae	149.521	162.167	122.558	108.235	121.135	119.719	97.4933	102.273
An01g09010	weak similarity to gastric mucin clone PGM-2A - Sus scrofa	35.0302	30.9553	30.64	34.237	44.7323	38.6312	29.2561	27.5009
An01g09020	strong similarity to hypothetical protein ymaE - Bacillus subtilis	130.513	145.584	1485.37	1348.9	537.316	567.816	413.485	411.805
An01g09030	strong similarity to hypothetical protein CAD11387.1 - Neurospora crassa [truncated ORF]	151.374	191.299	233.167	201.976	222.485	226.197	216.298	227.071
An01g09040	strong similarity to DEAD box protein MrDb - Homo sapiens	100.885	86.9377	140.312	135.176	190.872	174.577	137.399	129.532
An01g09050	similarity to calcium-related protein spray - Neurospora crassa	206.49	176.564	241.807	217.242	245.697	196.308	198.592	276.007
An01g09060	strong similarity to U1 snRNP protein C - Homo sapiens	38.7735	36.6255	33.5144	25.5188	25.649	27.6716	23.8536	32.1088
An01g09070	weak similarity to inducible nitric oxide synthase from patent WO9906059-A2 - Homo sapiens	22.6173	27.6886	25.6309	20.2524	19.5798	22.975	25.8857	19.3381
An01g09080	weak similarity to transcription factor TFIIH chain p47 - Schizosaccharomyces pombe	17.6552	21.4149	21.7651	22.3802	23.7024	21.1024	17.8312	17.391
An01g09090	strong similarity to hypothetical protein CAD11379.1 - Neurospora crassa	26.9662	28.5362	4782.47	4194.09	3774.49	3349.59	2174.63	2220.57
An01g09100	strong similarity to actin-related protein arpA - Aspergillus oryzae	305.567	310.538	159.797	132.508	173.801	158.778	150.794	138.547
An01g09110	similarity to hypothetical protein encoded by B23L21.360 - Neurospora crassa	314.512	294.089	250.162	265.28	324.988	339.161	262.547	249.341
An01g09120	strong similarity to hypothetical protein encoded by B23L21.370 - Neurospora crassa	216.448	223.012	108.963	155.293	162.783	125.454	136.537	105.669
An01g09130	weak similarity to hypothetical photoreceptor membrane-associated protein trp - Drosophila melanogaster	15.3521	16.0212	20.0139	17.1602	22.9979	21.801	15.8989	20.8006
An01g09140	hypothetical protein	17.7517	18.77	17.9724	18.1196	19.6715	19.5295	16.7113	18.9327
An01g09150	hypothetical protein	12.6157	11.8798	11.7947	13.0231	14.2528	12.6616	11.1979	11.6701
An01g09160	similarity to hypothetical zinc-finger helicase hZFH - Homo sapiens	18.6092	18.4976	17.9427	17.2849	18.3267	19.4743	16.3982	18.3408
An01g09170	similarity to hypothetical gene At2g19870 - Arabidopsis thaliana	112.904	113.967	90.0068	98.3636	94.5977	81.7086	79.138	67.101
An01g09180	strong similarity to Isw2 - Saccharomyces cerevisiae	238.627	252.82	172.445	184.716	264.115	231.183	236.784	243.475
An01g09190	weak similarity to hypothetical protein encoded by SPAC6B12.14c - Schizosaccharomyces pombe	188.294	200.268	258.445	261.438	271.698	269.381	208.666	259.102
An01g09200	hypothetical protein [deleted ORF]	209.703	148.641	148.022	131.153	169.767	138.513	142.75	122.618
An01g09210	similarity to clathrin-associated adaptor complex assembly protein AP47 - Mus musculus	48.5612	47.1773	44.8454	43.4622	37.521	34.2057	43.1934	35.1573
An01g09220	weak similarity to tyrosinase melC2 - Streptomyces lincolnensis	542.714	463.519	110.449	83.5894	68.1974	74.3949	92.9743	97.3011
An01g09230	hypothetical protein	15.6213	16.4067	13.8903	12.4746	16.5616	14.0236	12.8085	13.527
An01g09240	weak similarity to integral membrane protein PTH11 - Magnaporthe grisea	111.892	83.172	67.9993	48.1341	67.9766	61.8999	69.1936	62.0065
An01g09250	similarity to acetolactate synthase precursor ALS - Schizosaccharomyces pombe	18.0929	18.0143	16.2924	18.8146	17.3828	16.35	16.9163	17.8712
An01g09260	strong similarity to aldehyde dehydrogenase (NADP+) - Homo sapiens	195.542	230.821	448.787	645.253	313.282	260.403	261.867	272.89
An01g09270	strong similarity to isocitrate lyase acuD - Aspergillus nidulans	221.198	209.017	2916.78	3080.99	771.446	749.073	1098.06	1162.92
An01g09280	hypothetical protein	22.0911	18.4344	20.5068	19.3006	18.9873	20.0057	17.2622	20.2037
An01g09290	strong similarity to neutral trehalase treB - Aspergillus nidulans	381.704	394.721	436.918	404.766	513.166	510.788	690.713	673.295
An01g09300	similarity to high-affinity potassium uptake transporter trk1 - Schwanniomyces occidentalis	33.1849	32.8268	143.24	140.76	204.489	148.095	148.278	269.896
An01g09310	similarity to beta-ketoacyl reductase rhlG - Pseudomonas aeruginosa	202.36	182.859	659.383	1407.11	626.898	463.525	468.876	337.405
An01g09320	similarity to hypothetical protein YHL013c - Saccharomyces cerevisiae	133.649	127.148	132.974	153.362	135.109	119.248	112.026	110.322
An01g09330	strong similarity to methyl chloride transferase BMCT - Batis maritima	38.5658	44.2238	39.2282	48.4136	56.846	41.6328	33.0517	38.8746
An01g09340	hypothetical protein	10.774	10.3487	10.1907	10.4652	10.5966	10.3184	11.1283	10.2346
An01g09350	similarity to hypothetical membrane protein YBR043c - Saccharomyces cerevisiae	16.9876	24.4632	53.8227	109.017	25.7893	26.1623	17.7452	19.7824
An01g09360	hypothetical protein	22.8311	23.1572	18.7157	21.6863	21.8059	19.7629	20.107	17.9496
An01g09370	hypothetical protein	18.5104	21.1071	22.7557	17.6363	20.4649	19.8031	19.4652	18.7017
An01g09380	similarity to hypothetical S-layer protein - Clostridium thermocellum	26.5211	26.4758	24.3117	26.7959	47.2912	37.2061	31.4022	39.9345
An01g09390	strong similarity to gamma-Glutamyltranspeptidase - Pseudomonas aeruginosa	191.254	204.804	351.412	314.076	405.874	348.421	411.863	405.678
An01g09400	strong similarity to hypothetical protein CAD36997.1 - Neurospora crassa	99.888	101.6	161.151	156.488	141.439	168.193	169.601	160.22
An01g09410	similarity to Kruppel-like transcription factor biklf - Danio rerio	31.0233	28.9129	46.9305	44.7787	40.9698	37.6045	41.6321	36.3162
An01g09420	hypothetical protein	11.4833	11.9213	10.8084	11.5181	11.7747	11.3493	10.8223	10.4081
An01g09430	hypothetical protein	22.6489	22.4619	21.1423	20.5447	21.0005	21.0418	21.1325	22.0809
An01g09440	weak similarity to coilin p80 COIL - Homo sapiens	16.475	16.6675	16.4888	16.8097	17.1033	15.9893	14.6949	12.0379
An01g09450	similarity to hypothetical protein SMa0322 - Sinorhizobium meliloti	24.9973	26.1084	24.0826	25.2098	26.9073	23.855	26.7443	30.0705
An01g09460	similarity to glucoamylase III Wsc2 - Saccharomyces cerevisiae [putative frameshift]	1373.28	1437.94	2411.06	2697.8	2284.22	1707.79	1246.23	1448.49
An01g09470	hypothetical protein	37.2263	45.9051	58.9822	48.4757	43.6693	49.4627	51.6896	54.2981
An01g09480	strong similarity to phosphatidylserine synthase pS232 - Triticum aestivum	793.154	722.468	475.155	576.242	507.495	614.852	520.369	589.733
An01g09490	strong similarity to nucleolar rRNA processing protein Gar1 - Saccharomyces cerevisiae	1763.52	1713.63	652.655	958.86	836.198	1203.28	953.997	962.585
An01g09500	strong similarity to cytosolic threonine--tRNA ligase Ths1 - Saccharomyces cerevisiae	945.468	912.588	464.588	439.329	530.12	540.23	680.586	747.363
An01g09510	weak similarity to protein fragment SEQ ID NO:43781 from patent EP1033405-A2 - Arabidopsis thaliana	110.85	113.629	93.7181	105.044	79.7041	104.203	114.893	115.51
An01g09520	strong similarity to mitogen-activated protein kinase mPKA - Aspergillus nidulans	327.269	348.694	235.182	226.207	192.896	179.271	117.572	118.034
An01g09530	similarity to cercosporin resistance protein CRG1 - Cercospora nicotianae	74.3292	74.3073	117.989	117.875	102.662	107.688	102.078	100.497
An01g09540	strong similarity to hypothetical short chain alcohol dehydrogenase SPCC663.06c - Schizosaccharomyces pombe	13.0651	13.8341	14.0313	12.8349	15.5608	12.8094	15.4728	13.7858
An01g09550	similarity to hypothetical dihydrolipoamide dehydrogenase Rv2713 - Mycobacterium tuberculosis	76.7187	71.4879	88.4287	105.72	38.5483	39.9646	32.2786	38.9065
An01g09560	strong similarity to Fe(II)-dependent sulfonate/alpha-ketoglutarate dioxygenase YLL057c - Saccharomyces cerevisiae	29.2106	25.523	45.4214	64.8633	54.4907	41.0244	20.161	24.8709
An01g09570	strong similarity to hypothetical membrane protein YIL166c - Saccharomyces cerevisiae	21.7488	19.7137	23.0547	22.5291	22.4759	18.8393	17.2214	16.7933
An01g09580	strong similarity to transcription regulator of maltose utilization amyR - Aspergillus nidulans	70.4971	51.9933	69.1535	81.6875	59.5784	50.1872	45.8717	53.5282
An01g09590	strong similarity to voltage-gated potassium channel beta subunit Kv beta 1 - Rattus norvegicus	201.2	226.417	178.173	183.434	209.469	163.206	160.755	122.153
An01g09600	hypothetical protein	14.6286	15.429	21.4826	20.0166	23.0442	24.3013	43.4706	36.9931
An01g09610	strong similarity to gamma subunit of translation elongation factor eEF-1 - Homo sapiens	711.461	680.066	513.346	691.258	1371.35	951.299	1136.53	1030.27
An01g09620	strong similarity to long-chain-fatty-acid alcohol oxidase fao1 - Candida cloacae	112.179	109.426	533.213	732.546	219.804	168.799	122.821	132.684
An01g09630	strong similarity to hypothetical protein YDR132c - Saccharomyces cerevisiae	121.927	107.959	219.932	188.267	117.58	88.1665	65.0583	68.0791
An01g09640	strong similarity to hypothetical nucleolar protein SPAC2C4.06c - Schizosaccharomyces pombe	45.5536	45.6509	60.0367	45.3059	52.3526	44.734	44.1688	52.1685
An01g09650	weak similarity to FYVE domain-containing dual specificity protein phosphatase FYVE-DSP1b - Homo sapiens	234.017	234.201	100.552	109.19	157.352	154.047	139.636	195.662
An01g09660	hypothetical protein	15.944	16.323	16.0285	16.1792	15.6647	16.2639	16.0737	17.1418
An01g09670	hypothetical protein	38.7036	43.2365	23.4344	26.7667	25.2268	29.4278	30.6035	27.802
An01g09680	hypothetical protein	24.68	26.0732	25.2687	25.7739	30.7712	29.1469	28.6487	32.4298
An01g09690	hypothetical protein	43.5626	34.8162	36.7589	39.8646	47.5152	47.9689	57.8076	54.8807
An01g09700	similarity to EST an_1026 - Aspergillus niger	23.4315	21.0992	18.0961	17.4173	16.1278	18.3632	21.4388	17.2034
An01g09710	hypothetical protein	53.2351	49.5247	42.2748	46.8584	46.3861	41.4143	43.2385	37.5476
An01g09720	hypothetical protein	14.879	14.14	14.2678	14.3411	14.5663	14.4579	13.6812	13.5724
An01g09730	strong similarity to GABA permease gabA - Aspergillus nidulans	1303.34	1348.11	132.084	145.52	68.9571	73.3796	53.0705	80.0187
An01g09740	similarity to beta-hydroxybutyryl-CoA dehydrogenase hbd - Clostridium acetobutylicum	35.0303	31.9847	29.106	29.1328	29.4592	28.2434	33.8227	28.3592
An01g09750	strong similarity to NADH-cytochrome b5 reductase - Mortierella alpina	11.7891	12.4445	12.2739	10.8659	12.6629	13.1338	12.3253	11.7399
An01g09760	strong similarity to cytochrome P450 4F2 CYP4F2 - Homo sapiens	28.5098	26.0199	27.9182	25.6736	25.5242	22.5971	26.6383	26.3284
An01g09770	similarity to mitogen-activated protein kinase ERK1 - Dictyostelium discoideum	22.1245	25.4014	17.7881	19.5228	18.3873	22.423	18.0711	19.9044
An01g09780	strong similarity to D-lactate dehydrogenase ldhA - Escherichia coli [truncated ORF]	707.726	684.754	348.603	287.07	557.635	595.224	600.299	663.063
An01g09790	questionable ORF	22.0744	21.4124	28.454	21.9617	31.1751	25.947	29.2496	25.2199
An01g09800	strong similarity to hypothetical protein encoded by ORF G4P06 - Aspergillus nidulans	147.589	152.421	56.338	57.8359	78.8496	52.535	48.8648	54.6152
An01g09810	strong similarity to hypothetical alpha-D-mannose-alpha(1-6)phosphatidyl myo-inositol monomannoside transferase BH2688 - Bacillus halodurans	43.9077	47.8773	37.8582	44.4352	66.3841	73.5565	75.7957	69.2939
An01g09820	strong similarity to UDP-glucose dehydrogenase UDPGDH - Drosophila melanogaster	36.322	38.9613	45.1011	52.3603	127.057	90.0065	118.43	118.999
An01g09830	strong similarity to glutathione S-transferase Gtt1 - Saccharomyces cerevisiae	525.799	582.191	936.663	1211.37	458.921	404.67	293.772	318.514
An01g09840	hypothetical protein	3064.5	2996.81	1944.29	1977.9	1996.07	2099.41	2129.72	1898.54
An01g09850	similarity to protein SEQ ID NO:2986 from patent WO200200677-A1 - Homo sapiens	64.9709	70.6088	59.6206	62.7981	53.0573	60.859	62.0514	55.9521
An01g09860	strong similarity to pre-mRNA splicing factor hPrp18 - Homo sapiens	150.209	145.941	144.559	171.829	132.481	148.968	121.783	124.735
An01g09870	weak similarity to Ca2+/calmodulin-dependent protein kinase II delta chain - Rattus norvegicus	22.3906	22.8475	28.7889	24.7344	33.4379	27.7613	23.8931	21.7125
An01g09880	similarity to hypothetical protein T41p - Homo sapiens	103.848	101.251	112.145	88.3095	98.6299	95.6696	110.82	107.209
An01g09890	strong similarity to ADP-ribosylation factor-like protein Arl3 - Saccharomyces cerevisiae	179.946	161.693	217.509	181.734	161.273	193.685	138.619	142.395
An01g09900	weak similarity to hypothetical protein Y2H9A.3 - Caenorhabditis elegans	13.1285	13.8531	12.608	12.7528	10.9798	13.4861	15.1578	14.8758
An01g09910	strong similarity to GPI-anchor biosynthesis protein Pig-a - Saccharomyces cerevisiae	214.304	229.381	147.656	147.719	149.16	151.261	146.802	137.26
An01g09920	strong similarity to hypothetical DEAD box ATP-dependent RNA helicase SPCC285.03 - Schizosaccharomyces pombe	111.066	136.334	199.062	179.062	263.212	237.74	196.931	199.363
An01g09930	strong similarity to propionate catabolic protein PrpD - Salmonella typhimurium	487.247	526.797	229.257	307.228	370.706	368.233	163.377	193.894
An01g09940	strong similarity to glyoxysomal citrate synthase - Cucurbita sp.	770.744	922.379	262.381	351.453	448.946	524.852	297.188	230.116
An01g09950	strong similarity to hypothetical protein of the lovastatin biosynthesis gene cluster - Aspergillus terreus	229.73	315.425	119.673	121.954	237.004	189.112	85.7921	91.9645
An01g09960	xylosidase xlnD - Aspergillus niger	457.738	481.046	32.1813	20.751	23.9189	21.0324	27.1056	31.3612
An01g09970	weak similarity to Lactobacillus crispatus silent surface layer protein cbsB - Lactobacillus crispatus	78.5121	50.4184	2595.11	1673.53	297.954	143.412	55.8392	47.0292
An01g09980	strong similarity to hemolysin Asp-HS - Aspergillus fumigatus	119.774	91.8203	4578.46	4004.58	781.067	545.395	97.4239	118.254
An01g10000	strong similarity to ATP-binding cassette transporter abc1p - Schizosaccharomyces pombe	118.501	128.317	121.769	122.256	104.208	100.468	89.7328	97.2615
An01g10010	strong similarity to O-succinylhomoserine (thiol)-lyase met-7 chain - Neurospora crassa	209.297	197.763	71.974	68.0186	80.4637	63.0684	88.6363	80.7357
An01g10020	hypothetical protein	18.7048	18.8088	17.4291	15.8092	12.8825	15.9557	18.1231	14.7071
An01g10030	strong similarity to syringomycin-resistance gene Syr2 - Saccharomyces cerevisiae	815.944	773.403	302.227	282.662	298.577	293.997	257.945	295.348
An01g10040	hypothetical protein	12.6959	11.3048	10.6744	11.0362	12.0793	10.9866	11.0436	11.7157
An01g10050	strong similarity to IgE-dependent histamine-releasing factor - Homo sapiens	4728.7	4635.85	3363.17	2895.29	4342.6	4247.72	3688.34	3617.49
An01g10060	strong similarity to hypothetical transcription activator SPAC139.03 - Schizosaccharomyces pombe	54.9168	55.9898	49.1861	54.4739	49.7159	45.3874	51.2073	53.5023
An01g10070	strong similarity to signal recognition particle chain Sec65 - Saccharomyces cerevisiae	220.834	263.581	172.958	147.467	153.558	154.567	165.987	148.744
An01g10080	hypothetical protein	10.0051	8.90584	9.47343	8.86904	8.89254	9.54652	9.57708	9.4602
An01g10090	hypothetical protein	22.4899	20.6385	15.8728	17.0855	17.5572	17.336	16.0475	16.252
An01g10100	strong similarity to hypothetical aminotransferase SPBC1773.03c - Schizosaccharomyces pombe	74.4425	79.4899	66.6695	63.9531	150.983	135.012	125.848	127.565
An01g10110	hypothetical protein	18.8208	16.6101	13.6634	14.5292	15.1031	13.9017	14.2134	14.5851
An01g10120	hypothetical protein	11.4134	10.028	10.7667	11.4572	10.5759	10.5546	11.3292	11.9004
An01g10130	similarity to hypothetical protein encoded by An14g05700 - Aspergillus niger	16.7486	20.4459	18.4747	16.2899	16.4699	17.4574	17.6441	17.7141
An01g10140	similarity to component of pre-mRNA polyadenylation factor PF I Ysh1 - Saccharomyces cerevisiae	126.503	141.241	110.494	96.7941	107.842	99.1257	139.878	130.546
An01g10150	similarity to hypothetical protein CAD21098.1 - Neurospora crassa	99.7298	90.2292	76.4169	79.84	67.4415	63.2436	74.5625	93.7023
An01g10160	hypothetical protein	27.6812	28.877	28.483	26.9561	30.0088	31.7535	32.0954	31.9833
An01g10170	similarity to protein kinase PK12 - Nicotiana tabacum	147.757	127.685	300.714	232.268	213.314	187.324	256.389	248.332
An01g10180	hypothetical protein	38.8437	44.6592	34.326	36.5148	33.5271	38.7063	30.4595	43.7067
An01g10190	similarity to mitochondrial tricarboxylate carrier - Rattus sp.	396.815	373.841	311.526	319.401	290.298	291.921	249.333	222.737
An01g10200	weak similarity to hypothetical protein CG9007 - Drosophila melanogaster	75.8444	69.9899	70.3509	63.4458	82.3821	75.9699	94.3967	106.537
An01g10210	hypothetical protein	18.7035	18.5585	18.8925	18.3728	17.8514	16.7111	17.6561	18.9596
An01g10220	hypothetical protein	53.1093	51.9575	44.365	49.1177	41.2236	42.1169	54.7405	39.5576
An01g10230	hypothetical protein	18.0702	19.3291	19.4125	16.9828	18.7132	20.3514	17.6458	15.5313
An01g10240	similarity to hypothetical protein Rv2802c - Mycobacterium tuberculosis	141.514	137.015	154.276	126.395	134.293	103.62	106.639	103.942
An01g10250	hypothetical protein	21.9119	20.2388	21.2926	20.706	20.9475	20.7522	21.2691	20.2775
An01g10270	similarity to hypothetical protein YOR243c - Saccharomyces cerevisiae	116.314	107.33	93.8886	89.7729	112.305	110.788	93.5818	113.497
An01g10280	weak similarity to transcriptional activator protein ACEII from patent WO9823642-A1 - Trichoderma reesei	16.4365	16.3138	41.7182	36.2875	37.4574	37.8206	34.4709	44.8424
An01g10290	similarity to protein fragment SEQ ID NO:11998 from patent EP1033405-A2 - Arabidopsis thaliana	22.2652	20.9072	20.7759	21.2966	25.3676	21.7277	20.5918	19.5188
An01g10300	hypothetical protein	11.574	11.5396	12.53	11.9706	13.8117	12.1088	12.0288	12.2486
An01g10310	hypothetical protein	223.246	219.566	186.909	176.868	143.722	153.474	128.076	139.379
An01g10320	hypothetical protein	43.2588	36.5951	72.3339	54.816	65.2603	59.2329	41.6745	47.8796
An01g10330	hypothetical protein	18.6139	15.1346	16.4035	17.4088	17.1253	15.5755	15.91	16.2844
An01g10340	similarity to hypothetical fatty acid elongation protein Sur4 - Saccharomyces cerevisiae	25.897	30.6607	26.1033	33.8887	28.0908	22.4255	22.2977	27.4256
An01g10350	strong similarity to secreted beta-galactosidase lacA - Aspergillus niger	51.3636	47.0825	61.4536	74.576	52.9786	50.3198	51.403	53.8286
An01g10360	strong similarity to high-affinity nicotinic acid permease Tna1 - Saccharomyces cerevisiae	186.593	205.072	179.267	183.881	160.775	147.464	168.389	201.078
An01g10370	weak similarity to hypothetical protein D1044.3 - Caenorhabditis elegans	25.4866	26.0233	20.2505	25.6082	22.8158	25.4688	22.0177	20.5801
An01g10380	weak similarity to mucin-like protein Muc1 - Saccharomyces cerevisiae	73.8081	81.4639	139.537	121.538	127.567	112.602	108.97	186.536
An01g10390	hypothetical protein	19.2271	17.8356	22.3987	20.3388	23.3332	18.4036	22.4947	20.6239
An01g10400	hypothetical protein	20.8433	17.9108	19.4927	18.112	24.2469	19.4232	20.7196	19.9732
An01g10410	hypothetical protein	10.9863	11.5471	11.503	12.0311	12.6974	11.684	11.9631	11.8979
An01g10420	hypothetical protein	19.4301	23.0969	21.1166	21.5104	18.6819	20.6699	19.0225	22.0432
An01g10440	hypothetical protein	9.57007	9.29691	9.82268	10.0514	9.934	9.97186	10.5	9.36565
An01g10450	weak similarity to mucin-like protein Muc1 - Saccharomyces cerevisiae	14.7345	14.4158	15.4325	15.4207	15.0694	14.2946	18.0852	18.3395
An01g10460	similarity to hypothetical protein CAD21056.1 - Neurospora crassa	310.571	265.94	411.548	467.623	207.015	249.864	256.627	276.753
An01g10470	similarity to hypothetical protein encoded by An01g09070 - Aspergillus niger	22.1798	19.8718	18.9778	20.0226	18.7022	20.2103	18.9678	20.9127
An01g10480	strong similarity to FLO11 gene expression regulator At03 from patent WO200257456-A2 - Unclassified organism	13.227	14.4894	12.6903	13.2468	12.2609	12.04	12.9057	12.7952
An01g10490	similarity to Ras-interacting protein RIPA - Dictyostelium discoideum	53.6199	54.0626	109.879	98.2837	113.216	86.5011	117.826	105.235
An01g10500	hypothetical protein	20.4729	20.9242	22.7971	18.17	19.8878	20.6241	22.6015	19.3472
An01g10510	hypothetical protein	24.4774	25.7031	24.7172	23.9426	22.7968	21.7031	29.9093	25.9014
An01g10520	hypothetical protein	36.0443	47.8497	41.8831	43.1921	44.2445	49.1511	50.405	38.0371
An01g10530	hypothetical protein	18.4032	19.9297	21.6209	21.9341	22.8866	21.3179	23.1864	21.9644
An01g10540	strong similarity to developmental regulatory protein brlA - Aspergillus nidulans	24.1677	25.4267	29.2185	29.8042	129.248	136.813	904.844	1045.8
An01g10550	strong similarity to transposase Minos-2 - Drosophila hydei	81.9108	79.0337	80.333	87.5961	97.9067	102	111.907	118.456
An01g10560	hypothetical protein	15.8975	14.1192	12.9673	15.8627	13.9718	17.4118	16.0557	16.3473
An01g10570	similarity to hypothetical protein EAA65998.1 - Aspergillus nidulans	27.7062	29.162	25.7851	26.3542	25.2432	19.0697	27.2093	27.1584
An01g10580	strong similarity to ribonuclease T2 precursor rntB - Aspergillus oryzae	378.542	351.904	245.47	308.459	244.047	312.188	302.976	384.315
An01g10590	hypothetical protein	11.1577	10.9584	10.4629	10.606	10.4894	10.6353	12.2696	10.9364
An01g10600	strong similarity to hypothetical protein F2P05 - Aspergillus nidulans	36.0127	39.5456	45.8065	51.6374	38.6239	38.3665	35.5611	30.6537
An01g10610	similarity to D-arabinitol dehydrogenase from patent JP11332569-A - Bacillus sp.	126.4	123.666	373.991	721.762	218.578	132.482	133.627	120.677
An01g10620	hypothetical protein	470.724	335.289	2177.54	2240.13	2114.14	1858.58	604.533	467.525
An01g10630	hypothetical protein	25.4194	28.5152	23.2232	25.3364	28.9289	29.9041	20.0623	25.5922
An01g10640	strong similarity to hypothetical exported protein YPO0987 - Yersinia pestis	15.5156	16.0751	18.1405	18.1005	28.027	23.6321	24.3151	20.5697
An01g10650	strong similarity to dihydroorotase Ura4 - Saccharomyces cerevisiae	128.426	119.711	76.2286	71.7527	151.897	145.264	126.732	92.8253
An01g10660	similarity to hypothetical protein G4P04 - Aspergillus nidulans	35.2217	31.0671	25.7345	27.5188	29.3342	28.2379	26.6797	24.7696
An01g10680	similarity to hypothetical developmental regulatory protein brlA - Aspergillus nidulans	20.3616	20.1125	24.3027	22.0696	23.0216	21.8001	19.6362	21.8205
An01g10690	weak similarity to secreted protein SEQ ID NO: 305 from patent WO200142451-A2 - Homo sapiens	51.4604	55.3985	42.5085	50.6468	50.3337	59.2754	57.2552	49.3399
An01g10700	strong similarity to hypothetical protein SPBC36B7.04 - Schizosaccharomyces pombe	91.5279	98.945	73.7281	68.9257	62.1016	66.7793	62.461	52.2702
An01g10710	strong similarity to hypothetical protein DD57 - Mus musculus	43.7775	52.7287	35.8142	33.4237	45.7972	39.1597	36.8367	40.7099
An01g10720	strong similarity to cytoplasmic ribosomal protein of the small subunit Rps31 - Saccharomyces cerevisiae	11549.7	10809.6	10448.1	10964	12446.9	11487.4	10809.3	11058.3
An01g10730	similarity to plasma membrane bound receptor from patent DE19627237-A1 - Sus scrofa	224.807	266.334	206.941	223.482	237.036	219.455	211.614	211.326
An01g10740	strong similarity to hypothetical Ras-like GTP-binding protein RagC - Homo sapiens	521.182	583.362	405.485	421.088	462.409	453.072	361.055	437.983
An01g10750	strong similarity to hypothetical acid phosphatase CAB58405.1 - Schizosaccharomyces pombe	137.64	139.269	142.356	121.461	139.913	135.016	125.814	133.822
An01g10760	strong similarity to hypothetical protein YKR079c - Saccharomyces cerevisiae	29.0523	23.8154	23.6293	20.8606	23.3056	23.1441	25.2449	30.177
An01g10770	weak similarity to DNA-binding protein Mcm1 - Saccharomyces cerevisiae	893.486	829.816	999.12	845.364	1061.03	912.558	1453.04	1541.98
An01g10780	hypothetical protein	17.4466	15.475	14.2655	16.0131	18.0938	16.1358	16.1586	15.5247
An01g10790	strong similarity to hypothetical conidiation-specific protein con-10 - Neurospora crassa	15.3101	16.2198	14.4837	13.2866	15.6461	13.9901	13.8906	13.4182
An01g10800	similarity to methyl sterol oxidase Erg25 - Saccharomyces cerevisiae	40.0232	36.7306	69.5376	141.93	56.6635	43.7184	32.4492	38.8743
An01g10810	strong similarity to high-affinity potassium uptake transporter trk1 - Schwanniomyces occidentalis	43.4273	32.8289	41.5698	40.4378	70.7366	76.8164	133.081	136.446
An01g10820	strong similarity to hypothetical membrane protein YOR206w - Saccharomyces cerevisiae	45.2464	37.4324	39.7014	41.425	40.4558	38.5058	47.2085	39.3761
An01g10830	strong similarity to hypothetical protein YPL065w - Saccharomyces cerevisiae	248.666	239.039	380.286	355.007	343.789	302.844	250.647	218.694
An01g10840	strong similarity to hypothetical membrane protein YBR271w - Saccharomyces cerevisiae	124.67	114.096	73.0961	74.2462	68.7209	73.2419	70.5132	56.3287
An01g10850	similarity to membrane-spanning ATPase Msp1 - Saccharomyces cerevisiae	17.7965	15.2104	19.9444	20.4963	16.2913	22.5722	21.4273	24.7474
An01g10860	similarity to hypothetical protein encoded by An04g08050 - Aspergillus niger	61.5179	56.8406	91.979	91.1419	93.5972	80.657	95.8741	87.6377
An01g10870	strong similarity to DEAD box RNA helicase CHR1 - Candida albicans	82.0288	77.862	83.773	82.5276	84.0436	81.4887	67.6687	72.0952
An01g10880	similarity to ATP synthase subunit g homolog Atp20 - Saccharomyces cerevisiae	2129.62	1931.39	610.904	629.022	715.178	633.59	747.075	561.914
An01g10890	hypothetical protein	10.5019	11.3573	10.3822	10.1524	10.9091	10.0934	10.2563	10.1407
An01g10900	similarity to hypothetical la costa protein lcs - Drosophila melanogaster	29.7176	38.1603	18.1869	15.9041	19.3407	15.1138	15.5508	17.769
An01g10910	similarity to catechol 1,2-dioxygenase alpha chain CatA - Pseudomonas sp.	20.4698	20.5431	20.3577	17.5206	20.0271	19.3159	18.347	18.7784
An01g10920	strong similarity to sorbitol dehydrogenase SDH - Rattus norvegicus	583.433	623.19	245.366	225.174	280.63	308.659	297.315	253.554
An01g10930	strong similarity to enzyme with sugar transferase activity from patent JP11009276-A - Acremonium sp.	648.895	587.132	2353.86	2399.22	1721.28	1888.46	3313.73	3957.72
An01g10940	hypothetical protein	42.7598	29.0865	41.8242	65.4466	423.77	752.047	2734.31	2740.59
An01g10950	similarity to protein involved in nonactin biosynthesis NonF - Streptomyces griseus	17.5862	17.1674	16.9851	15.9674	17.9328	19.0801	25.4735	25.4069
An01g10960	strong similarity to 2-pyrone-4,6-dicarboxylic acid hydrolase LigI - Sphingomonas paucimobilis	53.0613	47.6904	72.3385	60.7968	60.7319	73.5372	85.8294	74.1413
An01g10970	strong similarity to quinate transporter qa-y - Neurospora crassa	187.275	193.168	160.785	194.992	158.127	142.937	131.954	137.93
An01g10980	strong similarity to nitrogen assimilation regulatory protein nit-4 - Neurospora crassa	153.577	128.827	103.171	98.5923	93.044	91.8731	92.2603	86.1739
An01g10990	strong similarity to mitochondrial threonine--tRNA ligase Mst1 - Saccharomyces cerevisiae	148.997	136.262	62.4016	65.3199	80.6007	74.9269	81.3961	74.7085
An01g11000	weak similarity to agglutinin core protein Aga1 - Saccharomyces cerevisiae	26.1681	22.5777	22.8117	20.0187	19.1032	20.7816	21.6254	24.7268
An01g11010	strong similarity to cell wall protein Crh1 - Saccharomyces cerevisiae	838.094	861.845	734.399	687.827	467.571	545.19	352.747	402.282
An01g11020	hypothetical protein	16.4898	15.31	14.8501	16.5529	17.6931	16.7101	17.6583	14.893
An01g11030	hypothetical protein	10.0185	10.5184	11.7096	11.3827	12.2107	12.759	13.1484	11.9461
An01g11070	similarity to the +pinoresinol/+lariciresinol reductase PLR - Forsythia x intermedia	29.5495	34.4607	26.4196	24.3208	26.1564	23.5972	29.3145	24.4984
An01g11080	strong similarity to MAP kinase kinase wis1p - Schizosaccharomyces pombe	552.029	425.435	365.866	343.643	341.109	333.795	487.322	450.141
An01g11090	weak similarity to de novo DNA cytosine methyltransferase Dnmt3a from patent WO9967397-A1 - Mus sp.	19.46	20.7834	16.3802	18.912	20.0539	18.1523	19.8776	16.6222
An01g11100	strong similarity to hypothetical membrane protein YBR287w - Saccharomyces cerevisiae	346.52	305.983	259.508	247.417	176.495	172.297	139.846	172.714
An01g11120	strong similarity to multicopper ferroxidase iron transport mediator Fet5 - Saccharomyces cerevisiae	12.3619	11.9588	9.77486	10.2463	10.9736	10.3166	11.6582	10.9442
An01g11130	strong similarity to non-hemolytic phospholipase C - Burkholderia pseudomallei	15.5815	12.656	14.7267	15.4237	14.863	13.1668	14.2858	13.8151
An01g11140	similarity to acetyl transferase of an indole-3-acetic acid producing gene cluster ORF5 - Azospirillum brasilense	38.1622	39.1416	34.3648	41.6694	32.0248	36.8444	30.2605	27.5986
An01g11150	strong similarity to choline kinase Cki1 - Saccharomyces cerevisiae	98.6068	98.3142	85.2056	74.0263	88.8069	90.9871	92.2022	97.2916
An01g11160	strong similarity to ubiquitin carboxyl-terminal hydrolase BAP1 - Homo sapiens	173.519	180.135	166.193	190.885	144.304	128.603	78.2543	90.4809
An01g11170	hypothetical protein	35.8835	34.4358	69.9676	64.7117	113.695	99.5679	146.692	154.755
An01g11180	similarity to 6-hydroxy-D-nicotine oxidase 6-HDNO - Arthrobacter oxidans	94.4575	97.2452	59.4907	58.741	43.9114	32.0424	33.8126	33.8822
An01g11190	similarity to plasma membrane protein Pth11 - Magnaporthe grisea	24.892	23.6063	16.4212	18.8218	19.0078	16.1039	17.0795	14.5756
An01g11200	strong similarity to serine kinase SRPK2 - Homo sapiens	16.8913	15.908	19.4999	19.9397	23.5599	28.5716	27.9648	33.3127
An01g11210	hypothetical protein	22.029	21.3307	22.0647	20.8714	22.9842	21.0672	23.6062	21.2162
An01g11220	weak similarity to hypothetical protein encoded by An07g02370 - Aspergillus niger	12.7743	13.5096	13.4495	11.9986	12.5182	13.4062	13.1148	13.0315
An01g11240	hypothetical protein	19.5006	20.6174	16.4461	17.2441	15.274	19.392	15.4349	16.673
An01g11250	weak similarity to intestinal mucin MUC3 - Homo sapiens	15.5353	16.775	17.3797	15.5884	17.7926	16.3475	20.368	18.5008
An01g11260	similarity to regulator protein Stb5 - Saccharomyces cerevisiae	36.3385	36.5858	61.7158	58.9376	62.1204	68.4379	73.7754	70.4102
An01g11270	similarity to 2,3-dihydroxybenzoic acid decarboxylase from patent WO9909048-A1 - Aspergillus niger	236.79	323.136	394.069	378.067	645.673	811.068	546.513	599.626
An01g11280	similarity to lactone-specific esterase estf1 - Pseudomonas fluorescens [putative sequencing error]	17.4894	19.3666	16.7861	18.0642	15.9149	18.5815	17.4898	16.6828
An01g11290	strong similarity to cercosporin transporter CFP - Cercospora kikuchii	13.9502	13.699	16.8171	15.9258	16.0355	17.2672	13.6831	16.9199
An01g11300	hypothetical protein	11.7918	11.186	13.0022	11.6705	11.2463	11.5608	11.1383	12.0431
An01g11310	weak similarity to sterigmatocystin synthesis transcription regulator aflR - Aspergillus nidulans	66.5955	48.3079	24.78	25.635	18.9253	21.0195	19.5339	16.8666
An01g11320	similarity to dopa decarboxylase 3 DDC3 from patent WO9960136-A1 - Aspergillus oryzae	1278.96	1131.3	1613.91	1736.59	870.039	885.52	251.015	238.051
An01g11330	strong similarity to hypothetical protein CAD70322.1 - Neurospora crassa	255.332	180.937	200.029	232.789	125.109	123.049	51.3928	58.5581
An01g11340	strong similarity to methionyl aminopeptidase Map1 - Saccharomyces cerevisiae	116.194	83.3736	423.474	410.301	261.955	213.991	74.6606	70.4106
An01g11350	hypothetical protein	17.0003	14.9191	17.35	14.3719	15.2199	14.6443	16.7403	15.1837
An01g11360	strong similarity to methionine aminopeptidase-like protein F6E13.31 - Arabidopsis thaliana	358.489	286.933	511.791	525.796	404.336	375.129	333.093	257.261
An01g11370	similarity to transcription activator prnA - Aspergillus nidulans	37.7062	37.6354	25.5112	26.5829	28.4236	32.2115	25.3542	23.915
An01g11380	strong similarity to sequence 1 from patent EP0845532 - Pseudomonas sp.	21.1529	17.2878	16.8895	17.0209	13.7411	16.9505	15.4093	13.9668
An01g11390	strong similarity to sequence 385 from patent WO0100842 - Corynebacterium glutamicum	32.4192	33.9848	33.3895	31.0616	31.7389	29.3157	31.0298	26.9519
An01g11400	weak similarity to hypothetical protein encoded by An02g00880 - Aspergillus niger	16.4994	16.4268	15.016	15.1435	15.2242	15.752	13.2154	13.7637
An01g11410	strong similarity to hypothetical protein BAB49374.1 - Mesorhizobium loti	16.4786	15.3181	15.9551	14.4619	19.8927	18.4644	19.5463	20.1395
An01g11420	hypothetical protein	90.3823	93.9872	101.481	86.9894	103.748	65.9387	91.7299	73.6939
An01g11430	weak similarity to S-layer protein - Clostridium thermocellum	23.0038	19.5615	31.0424	34.3913	113.31	88.19	388.612	359.695
An01g11440	similarity to UDPglucose 4-epimerase Gal10 - Saccharomyces cerevisiae	14.9107	16.5707	18.2761	14.9623	13.4512	13.6884	17.4471	21.5856
An01g11450	strong similarity to phthalate permease ophD - Burkholderia cepacia	33.0121	31.9454	24.3848	27.1284	26.5054	30.8009	30.3023	21.6506
An01g11470	similarity to hypothetical protein encoded by An08g09690 - Aspergillus niger	30.1691	29.016	17.9401	23.2023	23.1887	28.447	23.2411	20.8637
An01g11480	strong similarity to oxidoreductase ox1 - Claviceps purpurea	24.1063	25.5956	24.6272	19.3612	16.7796	19.2042	21.3116	20.583
An01g11500	weak similarity to hypothetical protein encoded by An16g04050 - Aspergillus niger	21.6826	22.1769	17.0459	16.3711	18.3101	18.1356	17.7667	16.7575
An01g11510	strong similarity to mucin-desulfating sulfatase MdsA - Prevotella sp.	33.0596	29.6207	31.0913	27.6188	34.323	30.0942	23.7526	21.4606
An01g11520	polygalacturonase pgaI - Aspergillus niger	19.0306	20.9888	16.8285	18.1908	22.5408	21.8358	19.6015	17.6869
An01g11530	similarity to induced upon wounding stress protein AWI 31 - Arabidopsis thaliana	20.2244	18.4273	14.6908	15.6142	17.0999	16.1242	14.3	15.5721
An01g11540	strong similarity to fluconazole resistance protein FLU1 - Candida albicans	16.9004	15.5535	15.8215	15.9948	15.2456	15.0529	14.423	16.2334
An01g11550	strong similarity to hypothetical protein CAD21353.1 - Neurospora crassa	14.548	16.092	15.5014	15.3561	16.1508	14.9521	16.9046	14.8277
An01g11560	strong similarity to precursor of tannase - Aspergillus oryzae	19.7446	18.6227	15.2748	19.3071	18.3132	16.3528	17.3396	17.7871
An01g11570	similarity to hypothetical protein encoded by An01g11580 - Aspergillus niger	19.6744	23.9525	18.2214	19.2024	18.6751	18.9375	16.8257	20.2306
An01g11580	similarity to hypothetical protein encoded by An01g11570 - Aspergillus niger	177.534	143.513	1344.08	1603.46	2361.99	1689.88	349.851	371.024
An01g11590	similarity to hypothetical protein encoded by An01g01670 - Aspergillus niger	19.2472	17.8703	22.1201	26.4039	21.1395	22.0574	16.156	15.3978
An01g11600	strong similarity to allantoate permease Dal5 - Saccharomyces cerevisiae	15.9396	15.5011	16.707	16.1997	16.2951	15.9247	16.9917	15.1531
An01g11610	similarity to indole-3-acetyl-L-aspartic acid hydrolase IAA-asp - Enterobacter agglomerans	14.3371	13.3852	14.5193	13.9399	15.6669	15.8819	22.8517	17.1531
An01g11620	similarity to transcription activator of lysine pathway Lys14 - Saccharomyces cerevisiae	41.5229	40.9378	50.002	46.3209	46.3301	43.2771	50.6352	46.9318
An01g11630	strong similarity to translocation complex component Sss1 - Saccharomyces cerevisiae	1123.81	1240.75	718.552	681.997	780.838	997.54	947.409	893.006
An01g11640	strong similarity to high affinity low capacity ammonia permease Mep2 - Saccharomyces cerevisiae	82.2987	97.003	32.9704	29.171	30.7753	28.493	30.8773	37.5966
An01g11650	strong similarity to formyltetrahydrofolate deformylase purU - Corynebacterium sp.	410.538	452.644	142.125	144.366	271.789	277.876	273.513	259.274
An01g11660	1,4-beta-D-glucan cellobiohydrolase B precursor cbhB - Aspergillus niger	16.0909	15.8182	105.681	105.203	31.1115	21.0627	45.6267	55.0649
An01g11670	strong similarity to endo-beta-1,4-glucanase A eglA - Aspergillus nidulans	14.5314	16.1348	19.3017	20.5234	16.1117	15.1144	21.6535	16.4406
An01g11680	strong similarity to carboxy-cis,cis-muconate cyclase CMLE - Neurospora crassa	86.4587	91.7649	75.4132	87.9198	77.4757	59.0337	69.191	59.5362
An01g11690	similarity to integral membrane protein PTH11 - Magnaporthe grisea	39.0659	48.1068	60.7681	64.6597	73.184	72.0292	74.0495	84.7115
An01g11700	weak similarity to BPP-CNP precursor homolog - Agkistrodon blomhoffi	35.3878	29.0539	20.8234	18.6005	21.4812	21.0286	16.5008	19.3881
An01g11710	weak similarity to alpha-glucoside-hydrogen symporter Mal11 - Saccharomyces cerevisiae	18.5069	21.0816	16.6269	17.2685	17.2724	16.1679	15.7549	16.2708
An01g11720	strong similarity to hypothetical protein YPL206c - Saccharomyces cerevisiae	67.8859	60.9858	71.592	65.8426	77.3192	74.3528	75.9447	63.0793
An01g11730	hypothetical protein	14.6108	14.9164	14.3491	14.0556	14.7727	13.7719	13.6835	14.6631
An01g11740	strong similarity to hypothetical membrane dipeptidase - Schizosaccharomyces pombe	122.414	99.7208	52.4198	44.8065	59.8261	48.3206	57.9674	50.1071
An01g11750	weak similarity to polypeptide SEQ ID NO:41298 from patent WO200171042-A2 - Drosophila melanogaster	19.55	18.781	18.2864	18.0125	19.5122	18.8868	15.9053	18.4051
An01g11760	similarity to polypeptide SEQ ID NO:6405 from patent WO200171042-A2 - Drosophila melanogaster	25.3567	27.1452	32.7574	26.8919	30.4088	28.8884	31.4813	27.1347
An01g11770	similarity to peptide synthase enniatin synthase esyn1 - Fusarium scirpi	15.1007	14.8143	16.263	15.5114	16.6502	15.5488	19.7733	21.986
An01g11780	weak similarity to dATP pyrophosphohydrolase NMB0642 - Neisseria meningitidis	81.4129	70.6522	122.243	105.78	146.679	126.14	96.5321	104.13
An01g11790	similarity to hypothetical acetate--CoA ligase involved in polyketide synthesis pksJ - Bacillus subtilis	20.4149	19.1845	15.6917	17.295	14.7459	17.2123	15.4824	15.8343
An01g11800	strong similarity to phenol 2-monooxygenase - Trichosporon beigelii	18.6941	21.0071	12.532	15.0629	15.3982	16.8426	14.7944	16.6448
An01g11810	strong similarity to cell shape control protein phosphatase ppe1p - Schizosaccharomyces pombe	666.406	662.122	643.725	692.783	558.223	611.981	594.057	612.578
An01g11820	similarity to hypothetical nucleolar phosphoprotein - Neurospora crassa	60.6094	65.8192	46.5957	46.8185	53.2956	47.9656	62.0214	61.9668
An01g11830	weak similarity to protein YIL159w - Saccharomyces cerevisiae	35.4478	37.7601	28.5473	31.8282	42.1603	44.9294	44.3573	52.6521
An01g11840	strong similarity to hypothetical protein encoded by An05g02120 - Aspergillus niger	22.269	23.323	13.44	13.1688	13.8807	14.4307	14.6011	12.8738
An01g11850	hypothetical protein	14.1695	13.9046	11.9854	11.5791	11.1389	11.669	12.2211	11.4232
An01g11860	similarity to transcription activator Put3 - Saccharomyces cerevisiae	55.0394	49.3867	52.3303	63.9391	44.1907	51.9117	50.3732	45.8079
An01g11880	strong similarity to O-methylsterigmatocystin oxidoreductase ordA - Aspergillus parasiticus [putative frameshift]	12.9183	13.2384	19.7995	16.6259	18.5893	17.1359	18.3575	17.5511
An01g11890	hypothetical protein	13.7269	14.5208	15.2917	13.4728	14.043	12.211	13.084	14.2674
An01g11900	weak similarity to protein fragment SEQ ID NO:47715 from patent EP1033405-A2 - Arabidopsis thaliana	107.478	117.165	212.471	163.57	125.454	125.276	98.6577	110.952
An01g11910	similarity to protein cut17p - Schizosaccharomyces pombe	190.892	208.492	129.729	126.822	125.638	127.063	141.314	184.515
An01g11920	similarity to hypothetical protein SPBC1A4.06c - Schizosaccharomyces pombe	209.515	252.294	146.296	151.285	121.349	156.943	140.897	150.674
An01g11930	strong similarity to histidinol-phosphate transaminase his3p - Schizosaccharomyces pombe	487.284	448.457	106.414	87.2188	114.72	109.478	125.324	117.612
An01g11940	similarity to putative integral membrane protein CAF32121.1/AfA33H4.055c - Aspergillus fumigatus	71.2372	58.3382	73.9793	76.5018	53.9467	38.9519	45.3558	41.9351
An01g11950	strong similarity to 25 kD subunit of DNA-directed RNA polymerase I,II,III Rpb5 - Saccharomyces cerevisiae	668.542	663.391	646.644	572.045	703.352	624.018	466.606	513.905
An01g11960	similarity to brefeldin A resistance protein Bfr1 - Saccharomyces cerevisiae	288.784	311.575	108.986	90.55	124.279	107.635	134.941	116.674
An01g11970	strong similarity to mixed-linked glucanase MLG1 - Cochliobolus carbonum	26.6189	26.1795	23.6965	20.3674	20.7345	26.0629	22.9028	22.6108
An01g11990	strong similarity to hypothetical protein CAF32129.1 - Aspergillus fumigatus	306.857	284.479	616.399	509.96	401.602	380.509	315.837	312.557
An01g12000	similarity to dis1-suppressing protein kinase dsk1p - Schizosaccharomyces pombe	43.6897	49.4788	63.6985	49.514	51.4092	61.1008	50.3814	50.0775
An01g12010	weak similarity to phosphoprotein phosphatase PPT - Rattus norvegicus	11.6286	10.2826	12.24	12.3432	23.0055	15.1942	27.4669	24.2191
An01g12020	strong similarity to hypothetical protein encoded by An04g09400 - Aspergillus niger	18.8309	19.791	16.5362	17.8179	16.0543	16.3953	15.019	13.9155
An01g12030	strong similarity to hypothetical protein encoded by An01g12040 - Aspergillus niger	15.7512	17.9914	12.83	14.3207	16.2572	14.3409	14.0104	13.3803
An01g12040	similarity to polyketide synthase FUM5 - Gibberella moniliformis	21.257	23.8509	21.22	23.167	16.1587	17.585	18.87	20.3218
An01g12050	similarity to 15-decalonectrin 15-O-acetyltransferase TRI3 - Fusarium sporotrichioides	28.3675	27.3002	91.3757	91.1168	70.4423	75.2766	65.2126	63.4985
An01g12060	similarity to WD-repeat protein Pwp2 - Saccharomyces cerevisiae	22.5112	21.4343	27.6928	28.0884	30.6321	30.025	24.996	20.6828
An01g12070	hypothetical protein	15.8211	16.6737	14.822	14.2734	14.7806	14.825	18.4529	12.3209
An01g12080	hypothetical protein	15.8327	16.3339	20.9969	17.1543	18.2446	23.536	17.4681	16.1165
An01g12090	strong similarity to nitrilase BXN - Klebsiella ozaenae	26.5367	23.6327	19.7737	23.5646	15.7411	17.5344	15.8324	14.771
An01g12100	similarity to vanillate demethylase vanB - Acinetobacter sp.	20.9097	17.1088	16.1166	19.7729	16.383	18.8322	17.2235	16.841
An01g12110	similarity to hypothetical protein YLL056c - Saccharomyces cerevisiae	22.7441	22.3829	23.4532	21.441	26.9553	26.1517	22.2826	22.3379
An01g12120	weak similarity to transcription regulator Rgt - Saccharomyces cerevisiae	21.5531	18.7447	20.2532	19.9042	22.2959	18.5503	21.8153	18.3663
An01g12130	similarity to anthranilate N-benzoyltransferase - Dianthus caryophyllus	14.1941	13.79	13.1897	13.1067	13.4744	12.4392	14.223	12.8017
An01g12150	beta-galactosidase lacA - Aspergillus niger	631.669	639.956	672.786	903.393	206.736	194.462	103.037	92.1787
An01g12160	hypothetical protein	8.6204	8.75815	9.10381	8.87992	8.86202	8.91499	9.4518	8.73746
An01g12170	strong similarity to alcohol dehydrogenase alcB - Aspergillus nidulans	66.7659	63.031	5156.59	6517.48	3456.27	3339.84	1459.29	1318.36
An01g12180	strong similarity to tRNA (cytosine-5-)-methyltransferase Ncl1 - Saccharomyces cerevisiae	244.075	238.451	187.809	146.315	183.145	189.899	247.29	202.048
An01g12190	similarity to monocarboxylate transporter MCT3 - Homo sapiens	19.3307	17.8081	19.547	19.2179	26.3458	24.0743	31.8916	40.6221
An01g12200	similarity to hypothetical protein F10B6.29 - Arabidopsis thaliana	88.2259	66.5662	239.275	249.32	133.331	143.018	136.959	120.526
An01g12210	strong similarity to core protein I of ubiquinol--cytochrome-c reductase beta-MPP - Neurospora crassa	1283.92	1065.22	362.453	322.028	390.089	417.82	437.785	453.317
An01g12220	similarity to protein SEQ ID NO:52 from patent WO200111033-A2 - Haemophilus influenzae	65.6851	77.6092	103.214	78.9792	52.5454	52.7144	53.1269	63.4413
An01g12230	strong similarity to nucleolar protein Nop1 - Saccharomyces cerevisiae	1001.52	917.012	686.157	657.605	953.654	855.392	758.533	635.298
An01g12240	strong similarity to hypothetical protein CAC28784.2 - Neurospora crassa	120.302	77.6337	3412.61	3161.16	3595.64	2639.64	761.103	575.372
An01g12250	hypothetical protein	22.8058	24.4674	19.4446	19.5351	23.3095	22.262	20.2802	20.3758
An01g12260	hypothetical protein	28.1036	30.1313	21.4192	29.3092	26.7367	28.2782	31.2563	28.0683
An01g12270	similarity to hypothetical membrane protein YPL277c - Saccharomyces cerevisiae	18.1671	21.3435	15.1055	15.7858	18.0247	17.1305	20.5001	17.1558
An01g12290	similarity to CCAAT displacement protein CASP - Homo sapiens	155.378	172.601	116.157	147.376	118.289	135.114	145.761	195.499
An01g12300	similarity to TGF beta receptor associated protein-1 TRAP-1 - Homo sapiens	146.129	111.382	163.325	126.759	110.141	104.796	148.469	135.264
An01g12310	similarity to hydroxyquinol 1,2-dioxygenase BAA82713.1 - Arthrobacter sp.	74.1077	84.1087	111.297	116.54	274.589	203.927	136.189	124.357
An01g12320	strong similarity to possible transcription factor CAF32142.1 - Aspergillus fumigatus	111.453	110.703	198.401	161.913	183.47	172.406	177.049	209.706
An01g12330	similarity to U6 snRNA-associated Sm-like protein LSm7 - Homo sapiens	1009.37	1018.55	473.318	520.802	506.86	506.229	486.967	469.059
An01g12340	hypothetical protein [truncated ORF]	12.474	12.869	11.5392	11.5991	12.0335	12.1379	11.659	11.8427
An01g12350	similarity to hypothetical protein encoded by An15g02640 - Aspergillus niger [truncated ORF]	36.3961	38.4546	28.2774	21.0699	30.8701	28.2933	44.2937	64.2648
An01g12360	similarity to component of the Pab1p-dependent poly(A) ribonuclease Pan3 - Saccharomyces cerevisiae	244.879	251.242	251.864	231.324	257.5	230.876	224.03	282.101
An01g12370	similarity to hypothetical protein SPCC285.11 - Schizosaccharomyces pombe	142.197	182.613	116.291	112.272	113.803	101.202	156.716	160.311
An01g12380	strong similarity to ATP-binding cassette transporter PMR1 - Penicillium digitatum	209.259	185.709	286.547	220.433	170.17	153.074	108.619	110.015
An01g12390	similarity to repressed by TUP1 protein 2 RBT2 - Candida albicans	50.7816	46.8815	66.9081	53.8334	67.4077	67.5977	93.1081	85.3563
An01g12400	strong similarity to 3-oxoacyl-(acyl-carrier-protein) reductase fabG - Bacillus subtilis	386.502	436.338	298.668	237.802	361.078	368.25	321.254	347.416
An01g12410	similarity to regulator protein qutA - Aspergillus nidulans	19.1786	19.421	21.4101	21.6797	20.4046	19.5272	21.0343	21.2219
An01g12420	strong similarity to cytoplasmic ribosomal protein of the large subunit L17 - Rattus norvegicus	4771.98	5044.71	2777.52	2718.32	3476.6	3740.99	2522.77	2596.53
An01g12430	strong similarity to hypothetical protein CAF32157.1 - Neurospora crassa	336.526	353.885	388.043	365.296	309.878	357.385	306.213	356.415
An01g12440	similarity to hypothetical protein BAA13766.1 - Schizosaccharomyces pombe	128.781	147.896	477.465	471.594	1436.49	1099.43	419.859	321.915
An01g12450	strong similarity to hypothetical glucan beta-1,3 exoglucanase exgS - Aspergillus phoenicis	655.676	488.727	1546.38	1300.26	2116.79	1694.49	2314.53	2421.22
An01g12460	similarity to hypothetical valine--pyruvate transaminase DR1030 - Deinococcus radiodurans	138.095	147.227	97.341	95.9896	79.2458	82.1458	92.7001	84.7807
An01g12470	similarity to hypothetical Atu related protein - Neurospora crassa	135.653	126.847	238.079	218.675	243.362	250.217	238.522	279.776
An01g12480	similarity to hypothetical ankyrin-like cytoskeletal-structural protein - Drosophila melanogaster	42.1285	36.7818	48.1143	50.708	43.8166	45.0202	44.1382	48.9803
An01g12490	similarity to 64 kD NADH dehydrogenase ndh64 - Neurospora crassa	66.1856	60.0381	20.5547	17.4614	18.266	20.1355	19.5806	25.4126
An01g12500	strong similarity to acetamidase amdS - Aspergillus oryzae	37.8652	40.209	52.0379	58.6977	40.438	40.096	51.1514	40.3455
An01g12520	strong similarity to beta-ketoacyl reductase rhlG - Pseudomonas aeruginosa	65.4882	63.8749	672.9	1056.64	483.053	328.401	200.811	199.5
An01g12530	strong similarity to manganese superoxide dismutase - Penicillium chrysogenum	150.69	148.714	190.123	377.764	139.379	115.24	97.4356	69.5537
An01g12540	weak similarity to hypothetical protein YPL158c - Saccharomyces cerevisiae	14.5794	16.6713	13.7517	14.3107	15.9124	11.7373	13.9143	14.113
An01g12550	strong similarity to mannosyl-oligosaccharide 1,2-alpha-mannosidase msdS - Aspergillus saitoi	302.671	310.875	5254.96	6225.6	6599.61	7574.19	5814.4	6212.69
An01g12560	hypothetical protein	35.1774	30.3848	53.4371	58.8606	62.8088	56.686	56.1326	37.3981
An01g12570	strong similarity to histidinol dehydrogenase his-3 - Neurospora crassa	771.972	618.275	446.462	348.233	664.438	676.481	648.504	691.56
An01g12580	similarity to protein fragment SEQ ID NO:21284 from patent EP1033405-A2 - Arabidopsis thaliana	60.4197	71.3706	76.1302	63.9317	66.7773	52.7803	41.3571	45.2967
An01g12590	similarity to hypothetical protein 5C2.160 - Neurospora crassa	83.7818	101.977	36.1997	44.3801	50.1368	43.3983	38.8486	42.4597
An01g12600	strong similarity to subunit of transcription initiation factor TFIID Taf17 - Saccharomyces cerevisiae	42.4493	51.7413	37.328	37.7599	26.6328	34.2953	31.0744	28.5282
An01g12610	strong similarity to plasmid maintenance, respiration and cell proliferation protein Smp2 - Saccharomyces cerevisiae	198.647	230.291	320.238	455.044	332.819	325.684	356.886	351.096
An01g12620	similarity to hypothetical protein 5C2.150 - Neurospora crassa	143.229	146.952	333.53	308.466	264.514	271.424	291.459	290.462
An01g12630	strong similarity to hypothetical protein BAB27240.1 - Mus musculus	105.816	103.53	54.1361	76.7124	67.6484	64.8893	63.3764	68.4314
An01g12640	strong similarity to hypothetical protein EAA65635.1 - Aspergillus nidulans	40.224	44.3546	47.6064	46.9943	51.808	56.7899	49.5437	34.5016
An01g12660	hypothetical protein	16.0511	17.191	15.0086	15.2667	17.4688	15.3239	17.8186	17.1509
An01g12670	hypothetical protein	36.1749	33.1257	30.8971	26.4321	25.6191	24.8809	23.1943	22.8658
An01g12680	weak similarity to DNA-binding protein 5E5 - Rattus norvegicus	26.168	25.54	22.7711	23.13	26.9914	29.8103	24.2004	23.4334
An01g12690	strong similarity to hypothetical protein CAD21381.1 - Neurospora crassa	51.6292	50.9846	91.975	96.4935	75.7556	63.2189	52.8023	55.7909
An01g12700	similarity to retinoblastoma protein binding protein RBQ-3 - Homo sapiens	122.285	131.073	76.0972	76.5907	83.5738	106.552	91.2074	108.848
An01g12710	strong similarity to largest subunit of DNA-directed RNA polymerase II rpb1p - Schizosaccharomyces pombe	101.944	94.192	113.091	108.392	141.86	93.9766	107.865	169.165
An01g12720	similarity to tumour suppressor protein TSA305 from patent WO9928457-A1 - Homo sapiens	261.526	252.453	186.879	237.726	183.323	193.708	156.908	221.48
An01g12730	similarity to hypothetical protein EAA65640.1 - Aspergillus nidulans	28.9292	30.6842	31.3561	26.2919	33.6596	28.5862	28.6109	27.8647
An01g12740	similarity to Rab9 effector p40 - Homo sapiens	18.8271	17.3399	13.5947	18.147	16.4992	16.5211	18.1345	19.6048
An01g12750	strong similarity to cell cycle protein CDC20 - Homo sapiens	452.685	456.84	257.125	228.439	317.368	292.133	360.864	419.153
An01g12760	similarity to acetate regulatory DNA binding protein facB - Aspergillus niger	20.7661	16.8058	22.1017	20.644	21.3466	17.9286	22.2049	17.6929
An01g12770	strong similarity to large subunit of transcription initation factor TFIIA p35/p19 - Homo sapiens	228.987	250.401	289.704	260.048	220.461	240.951	181.152	255.528
An01g12780	strong similarity to split zinc finger protein 1 Sfp1 - Saccharomyces cerevisiae	54.1765	54.2357	109.178	87.2565	113.531	90.0233	97.7308	133.906
An01g12790	hypothetical protein	12.0001	11.6117	11.2193	12.8408	11.9289	13.2333	12.4152	12.7381
An01g12800	strong similarity to hypothetical conserved protein SPAC16.04 - Schizosaccharomyces pombe	94.7958	96.552	115.544	118.885	158.917	141.911	145.092	141.554
An01g12810	similarity to BAX-associated protein fragment SEQ ID NO:242 from patent WO200264766-A2 - Saccharomyces cerevisiae	1323.24	1297.04	1128.79	1095.91	1131.02	1317.7	1291.82	1281.71
An01g12820	strong similarity to mitochondrial inheritance component mdm12p - Schizosaccharomyces pombe	267.162	232.237	234.75	237.862	186.267	177.907	146.183	158.464
An01g12830	hypothetical protein	25.094	27.012	26.7923	22.9329	27.078	20.1567	21.6155	23.8242
An01g12840	hypothetical protein	34.1172	37.021	22.5361	23.084	23.8593	22.9527	22.5356	20.4632
An01g12860	hypothetical protein	10.6714	10.7936	10.5786	10.5072	10.6174	10.4081	10.8608	10.2899
An01g12880	hypothetical protein	20.4437	18.9042	16.0586	16.9132	15.6455	16.2494	15.8476	14.7215
An01g12890	hypothetical protein	15.7934	15.3109	13.7544	14.1234	12.6572	13.1712	16.5987	15.8661
An01g12910	strong similarity to hypothetical protein kinase Kin3 - Saccharomyces cerevisiae	114.331	108.779	94.0031	68.7357	107.392	61.0483	95.6093	120.132
An01g12920	hypothetical protein	16.9967	19.0727	17.1055	17.9272	16.2047	17.2641	19.8853	19.0424
An01g12940	weak similarity to hypothetical protein CAC17479.1 - Homo sapiens	367.753	329.84	484.615	457.82	339.735	307.493	224.754	214.184
An01g12950	similarity to hypothetical protein PA0544 - Pseudomonas aeruginosa	189.919	161.816	147.637	165.696	156.256	151.947	140.472	149.974
An01g12960	strong similarity to short/branched chain specific acyl-CoA dehydrogenase precursor ACADSB - Homo sapiens	289.233	306.788	1453.24	1726.19	1032.78	994.674	1049.45	855.24
An01g12970	similarity to hypothetical protein T24H10.2 - Caenorhabditis elegans	20.0465	18.9437	23.5691	22.4583	23.3026	25.6616	27.0118	21.3469
An01g12980	hypothetical protein	18.582	18.697	16.1626	16.7335	16.4951	17.9397	17.6018	15.6384
An01g12990	strong similarity to hypothetical membrane protein YJL091c - Saccharomyces cerevisiae	119.745	147.994	108.977	103.613	114.951	125.193	115.22	127.329
An01g13000	strong similarity to glu/asp-tRNA amidotransferase subunit A gatA - Thermus thermophilus	112.73	127.658	205.091	194.967	147.204	154.969	164.705	183.133
An01g13010	strong similarity to cyclic nucleotide phosphodiesterase PDE1 - Candida albicans	127.674	119.213	333.92	341.534	297.916	401.562	306.292	387.026
An01g13020	hypothetical protein	13.6224	15.5817	18.9614	15.4129	19.8466	18.4467	20.231	17.9293
An01g13030	strong similarity to hypothetical protein 68B2.90 - Neurospora crassa	182.433	185.831	235.332	214.658	186.151	165.41	185.112	209.107
An01g13040	strong similarity to prolidase PEPD from patent JP02104286-A - Homo sapiens	694.738	734.399	393.771	362.966	340.508	283.259	390.838	324.303
An01g13050	hypothetical protein	11.6009	12.5983	11.3018	11.3476	11.1185	11.2801	11.0735	11.346
An01g13060	strong similarity to EST an_2136 - Aspergillus niger	3060.47	2417.42	543.398	530.334	636.914	554.084	802.193	881.697
An01g13070	strong similarity to signal recognition particle receptor Sec63 - Saccharomyces cerevisiae	335.386	373.3	366.583	353.318	349.367	319.637	489.044	538.723
An01g13080	similarity to thiamin repressible genes regulatory protein ntf1p - Schizosaccharomyces pombe	50.0904	48.4117	107.011	163.439	277.589	173.255	256.542	279.938
An01g13090	hypothetical protein	34.9625	35.4694	32.186	34.8695	29.3086	32.4095	33.9441	33.5211
An01g13100	strong similarity to hypothetical protein AAN61518.1 - Caenorhabditis elegans	130.853	115.854	183.933	124.514	173.837	108.244	152.857	183.298
An01g13110	hypothetical protein	18.9915	18.6243	16.3401	15.1474	13.592	15.8461	16.8574	14.8427
An01g13120	strong similarity to ADP-ribosylation factor-like 2 protein ARL2 - Mus musculus	200.088	207.498	141.652	176.238	147.874	174.65	145.717	166.298
An01g13130	weak similarity to phosphinothricin-resistance protein from patent EP0290986 - Alcaligenes faecalis	16.946	16.1441	16.3857	17.8689	14.3758	16.8253	18.0356	17.0703
An01g13140	strong similarity to ATP-dependent RNA helicase Drs1 - Saccharomyces cerevisiae [deleted ORF]	35.0638	38.6538	41.3189	32.961	46.2897	34.8145	36.9664	30.5127
An01g13150	strong similarity to ATP dependent RNA helicase Drs1 - Saccharomyces cerevisiae	30.2761	36.2866	29.5239	37.7163	48.8928	35.2609	31.1197	35.1875
An01g13160	strong similarity to alpha-isopropylmalate synthase Leu4 - Saccharomyces cerevisiae	419.341	123.564	293.903	267.304	382.59	336.221	361.737	289.206
An01g13170	strong similarity to hypothetical peptide synthase-like protein CPS1 - Cochliobolus heterostrophus	38.8328	49.499	43.3919	44.0728	37.9558	42.5062	42.3681	56.9378
An01g13180	weak similarity to serine-threonine kinase STK9 - Homo sapiens	19.5336	22.3647	22.5917	21.839	26.7411	22.9358	23.4635	23.3551
An01g13190	strong similarity to cytoplasmic ribosomal protein of the small subunit S5.e - Saccharomyces cerevisiae	7502.03	8063.1	4141.85	4792.96	5396.53	5471.88	4912.79	4678.9
An01g13200	similarity to FLEXHT-10 from patent WO200070047-A2 - Homo sapiens	38.5194	34.5088	42.4437	35.4381	59.4476	44.7263	51.658	43.0703
An01g13210	weak similarity to S phase inhibitor spd1p - Schizosaccharomyces pombe	44.6298	49.2206	42.1012	41.571	37.0605	45.1741	38.669	39.8261
An01g13220	strong similarity to 150 kDa oxygen regulated protein ORP150 - Rattus norvegicus	94.1533	86.1964	40.6191	44.1747	62.4789	56.1298	57.7605	110.41
An01g13230	similarity to cytoskeleton-associated protein 4 from patent WO200017355-A2 - Homo sapiens	263.42	304.341	203.858	172.816	234.049	276.79	230.021	244.128
An01g13240	similarity to hypothetical protein CAE75736.1 - Neurospora crassa	160.737	176.54	73.2816	76.8161	91.6181	83.4413	95.7889	122.701
An01g13250	similarity to hypothetical protein YKL047w - Saccharomyces cerevisiae	204.994	213.54	159.655	185.701	158.518	137.808	148.805	158.564
An01g13260	strong similarity to emopamil-binding protein - Cavia porcellus	63.8222	69.4749	60.7012	67.2177	59.7835	63.3698	54.1307	46.9887
An01g13270	similarity to splicing coactivator subunit SRm300 - Homo sapiens	117.959	103.978	127.079	110.296	90.8469	96.5109	116.984	134.046
An01g13280	strong similarity to RAD54B - Homo sapiens	42.0426	45.0934	30.7356	42.4903	44.9175	50.2276	37.52	52.1034
An01g13290	strong similarity to choline permease Hnm1 - Saccharomyces cerevisiae	1535.35	1475.53	442.312	455.239	233.968	193.846	99.5087	86.659
An01g13300	hypothetical protein	18.9808	18.3853	16.2885	16.9856	17.5419	17.1372	16.0859	16.2312
An01g13310	hypothetical protein	18.0619	16.0452	14.1882	15.3688	17.0736	13.5918	14.8401	13.3227
An01g13320	weak similarity to integral membrane protein PTH11 - Magnaporthe grisea	684.909	657.441	125.914	121.558	72.985	60.2053	30.9029	27.781
An01g13330	hypothetical protein	21.316	20.5779	20.0769	17.7949	19.6264	19.462	21.5743	17.2267
An01g13340	similarity to 35kDa antigenic protein from patent WO200029432-A1 - Helicobacter pylori	149.81	193.545	153.141	142.657	147.324	138.239	135.516	138.933
An01g13350	strong similarity to heat shock protein Hsp104 - Saccharomyces cerevisiae	123.265	93.7873	99.735	112.904	144.088	120.037	144.016	172.037
An01g13360	weak similarity to supressor of underreplication Su(UR)ES - Drosophila melanogaster	27.6664	25.6465	24.0815	31.1563	22.8106	21.5014	19.6529	24.6525
An01g13370	weak similarity to putrescine N-methyltransferase NsPMT1 - Nicotiana sylvestris	193.68	230.65	156.815	162.371	138.936	135.216	203.611	185.12
An01g13380	weak similarity to putrescine N-methyltransferase NsPMT1 - Nicotiana sylvestris [deleted ORF]	239.342	243.887	136.14	156.84	153.428	171.318	187.606	210.707
An01g13390	similarity to hypothetical protein CAD21062.1 - Neurospora crassa	214.29	227.714	388.581	420.71	334.67	364.265	299.741	318.863
An01g13400	strong similarity to homolog of the prefoldin subunit 4 Gim3 - Saccharomyces cerevisiae	238.424	221.609	139.468	137.908	155.259	156.318	132.47	136.561
An01g13410	similarity to cutinase transcription factor alpha CTF1a - Fusarium solani	177.542	134.411	113.247	118.499	84.6418	62.8315	47.1558	46.5198
An01g13420	weak similarity to hypothetical protein CG8621 - Drosophila melanogaster	17.6401	19.6133	13.5999	12.6612	14.0202	16.2842	17.2595	14.7341
An01g13430	weak similarity to desaturase homologue from patent WO9846764-A1 - Schizochytrium sp.	24.7209	23.9671	18.7006	18.9266	22.9239	23.6014	19.5537	18.814
An01g13440	weak similarity to hypothetical protein AAF13358.1 - Eufolliculina uhligi	17.959	16.3383	15.5696	16.0049	15.3878	16.173	14.8354	15.7287
An01g13450	similarity to hypothetical protein B9B15.40 - Neurospora crassa	38.8807	42.8618	37.2022	45.9313	37.5208	37.6677	39.2835	39.1167
An01g13460	strong similarity to hypothetical protein B9B15.50 - Neurospora crassa	71.8157	82.0064	58.5189	53.383	62.1489	65.0118	74.1751	55.5508
An01g13470	similarity to topoisomerase II binding protein TopBP from patent JP11075856-A - Homo sapiens	209.904	193.571	408.718	384.513	396.584	444.69	450.825	441.388
An01g13480	strong similarity to protein SEQ ID NO:7805 from patent WO200253728-A2 - Candida albicans	279.724	255.103	1202.51	1131.03	1117.37	1076.66	1477.87	1421.86
An01g13490	strong similarity to thioesterase II hTE - Homo sapiens	142.861	160.255	368.915	441.458	298.775	261.224	298.264	257.158
An01g13500	hypothetical protein	19.7954	25.2951	351.566	405.007	455.757	445.567	471.494	557.078
An01g13510	similarity to protein sequence 5 from patent WO0077222 - Streptomyces natalensis	14.0201	13.3054	11.447	13.5174	12.0465	12.2455	12.8943	13.5267
An01g13520	strong similarity to hypothetical protein B10H4.010 - Neurospora crassa	21.2395	19.722	28.6328	32.1307	32.6403	31.5642	40.297	47.1013
An01g13530	strong similarity to protein involved in the attachment of GPI-anchors to proteins Gpi8 - Saccharomyces cerevisiae	276.844	254.859	262.165	264.96	251.163	209.452	205.564	234.899
An01g13540	strong similarity to suppressor of nda4 mutation sna41p - Schizosaccharomyces pombe [putative frameshift]	36.1294	44.5628	47.5743	44.5583	37.4042	41.791	41.7425	51.3248
An01g13550	strong similarity to hypothetical protein AAL60010.1 - Arabidopsis thaliana [putative frameshift]	83.3594	126.793	67.9938	64.9672	64.1253	60.6345	46.4851	51.0517
An01g13560	strong similarity to poly(A) polymerase la1p - Schizosaccharomyces pombe [truncated ORF]	43.2546	40.1081	43.969	46.6422	40.0053	28.2026	44.2982	63.984
An01g13570	similarity to poly(A) polymerase pla1p - Schizosaccharomyces pombe [truncated ORF]	13.5628	14.6399	14.5955	15.8611	13.3025	14.8278	13.8218	15.3733
An01g13580	strong similarity to clavaminate synthase orfdwn1 from patent WO9833896-A2 - Streptomyces clavuligerus	93.7206	103.068	526.973	496.116	464.424	444.888	455.073	407.202
An01g13590	strong similarity to saccharopine reductase LYS3 - Magnaporthe grisea	413.33	332.675	235.141	223.605	176.767	140.96	98.959	100.984
An01g13600	strong similarity to mitochondrial phosphate transport protein Mir1 - Saccharomyces cerevisiae	4976.13	5228.86	1052.33	1071.93	1135.85	1203.24	1259.18	1335.22
An01g13610	strong similarity to unnamed ORF encoding a alkaline alpha-amylase sequence 1 from patent WO0060058 - Bacillus sp.	50.3225	46.6474	44.151	47.0586	47.4151	42.7078	43.993	45.6944
An01g13620	strong similarity to glutathione synthase Gsh2 - Saccharomyces cerevisiae	41.3606	38.1581	49.0167	50.261	45.8213	52.1074	49.0498	45.556
An01g13630	strong similarity to yaiB from patent FR2807446-A1 - Lactococcus lactis	132.214	145.798	55.7737	49.4362	58.4858	55.0823	67.6487	55.6391
An01g13640	similarity to nitrate assimilation regulatory protein nirA - Aspergillus nidulans	99.5048	85.5676	254.781	247.012	263.96	222.919	288.403	277.396
An01g13650	similarity to cytadherence accessory protein HMW1 - Mycoplasma pneumoniae	478.933	508.898	305.754	259.916	241.234	255.847	313.411	315.607
An01g13660	strong similarity to laccase I precursor yA - Aspergillus nidulans	243.599	197.065	619.331	532.289	2919.16	2850.43	1656.94	1393.44
An01g13670	strong similarity to hypothetical protein CAF06065.1 - Neurospora crassa	35.866	37.7726	27.8798	25.763	30.8761	35.0167	34.5107	31.4534
An01g13680	similarity to polypeptide SEQ ID NO:41157 from patent WO200171042-A2 - Drosophila melanogaster	314.304	329.167	209.832	173.492	189.004	195.35	252.064	184.109
An01g13690	strong similarity to peroxisome targeting signal receptor Pas7 - Saccharomyces cerevisiae	141.005	170.644	144.328	150.797	108.847	97.7865	97.653	86.5807
An01g13700	similarity to calcineurin responsive zinc-finger transcription factor Crz1 - Saccharomyces cerevisiae	30.8535	31.4234	56.8027	62.65	90.5388	79.019	84.5358	82.4385
An01g13710	strong similarity to homolog of the lodestar ATPase - Homo sapiens [putative sequencing error]	31.0755	26.8282	120.628	130.306	112.203	94.6514	64.8757	93.9788
An01g13720	strong similarity to hypothetical protein encoded by An12g06470 - Aspergillus niger	77.7663	71.564	239.519	266.994	187.647	203.837	93.3963	98.8631
An01g13730	strong similarity to hypothetical protein encoded by An01g13710 - Aspergillus niger	20.2759	21.617	21.0834	21.1922	24.0571	20.5308	20.3642	17.2619
An01g13740	similarity to hypothetical protein EAA33322.1 - Neurospora crassa	18.6529	18.8419	19.3117	18.439	19.123	19.6181	18.1931	17.1761
An01g13750	similarity to hypothetical DNA repair system protein alkB - Xanthomonas axonopodis	28.7862	27.3222	33.3575	24.6236	32.9111	33.2635	32.112	31.0893
An01g13760	weak similarity to hypothetical cytochrome c-type protein NapB precursor PA1173 - Pseudomonas aeruginosa	16.1526	15.9334	13.6658	15.2287	13.9704	14.4751	14.6621	13.6935
An01g13770	weak similarity to crossbronx cbx - Drosophila melanogaster	45.8429	48.6198	30.0449	34.1883	34.7994	29.9987	38.2909	35.8795
An01g13780	hypothetical protein	238.556	198.93	96.7996	143.485	76.0664	91.2253	135.414	125.74
An01g13790	weak similarity to homeodomain protein Prep-1 - Homo sapiens	466.928	369.714	489.354	545.972	337.474	364.121	347.579	363.099
An01g13810	strong similarity to urea amidolyase Dur1 - Saccharomyces cerevisiae	154.59	192.175	153.087	130.853	146.482	132.278	192.878	236.259
An01g13820	strong similarity to protein sequence SEQ ID NO:18221 from patent EP1074617-A2 - Homo sapiens	48.5474	49.5468	47.8802	43.1874	53.4993	49.4434	58.0827	50.9198
An01g13830	strong similarity to GTP-binding protein cgtA - Caulobacter crescentus	71.2569	77.1694	34.809	38.1108	42.8058	41.1149	40.4723	47.4172
An01g13850	hypothetical protein	20.8117	16.4821	15.8149	15.5157	15.4208	15.6744	15.9327	16.8777
An01g13860	hypothetical protein	11.2915	11.577	11.6347	11.1502	11.1318	11.1235	12.2058	11.6214
An01g13870	hypothetical protein	66.6924	76.3038	56.1191	48.6611	68.5093	66.3307	68.1553	64.5883
An01g13880	similarity to tetracycline resistance protein TetR - Pasteurella multocida	231.64	349.05	245.306	267.36	255.668	251.356	200.422	217.89
An01g13890	strong similarity to positive regulator of purine utilisation uaY - Aspergillus nidulans	36.393	37.6165	55.4855	45.3039	40.9082	44.3991	44.5247	43.011
An01g13900	similarity to hypothetical protein dnajp - Schizosaccharomyces pombe	18.3127	17.1055	34.0937	22.1487	36.4609	25.3357	44.912	32.7633
An01g13910	similarity to fatty acid elongation protein Elo1 - Saccharomyces cerevisiae	16.536	16.7208	14.6745	16.315	37.9363	77.4558	154.661	155.112
An01g13920	strong similarity to adenylosuccinate synthase ade2p - Schizosaccharomyces pombe	1612.96	1395.81	347.706	335.575	514.12	558.638	574.686	585.375
An01g13930	similarity to succinate dehydrogenase - Saccharomyces cerevisiae	1438.53	1521.33	1261.7	1356.38	1052.07	934.184	1155.18	938.057
An01g13940	strong similarity to septum formation protein maf - Bacillus subtilis	74.3044	73.6797	60.698	63.6821	56.3389	59.087	45.0608	49.9589
An01g13950	similarity to MAX-like bHLHZIP protein MLX - Homo sapiens	164.536	161.595	317.582	403.778	232.115	255.905	259.978	289.99
An01g13960	weak similarity to nucleolin DNCHNL - Gallus gallus	154.524	147.818	120.951	106.812	118.001	102.316	121.098	114.017
An01g13970	hypothetical protein	15.5737	16.159	16.1484	18.3308	15.0374	15.1943	16.0869	17.0052
An01g13980	weak similarity to exo-alpha-sialidase TCNA - Trypanosoma cruzi	14.339	16.8556	12.7234	12.9359	14.8401	13.0404	13.6744	13.2845
An01g13990	hypothetical protein	17.8761	17.9923	18.2741	16.1717	15.0893	17.8836	18.3687	16.4389
An01g14000	strong similarity to cyclohexanol dehydrogenase chnA - Acinetobacter sp.	69.8786	59.8497	1606.11	1468.14	484.306	933.073	614.33	693.559
An01g14010	strong similarity to brown 2 protein abr2 - Aspergillus fumigatus	47.8079	52.6356	39.9819	33.9639	76.0624	77.9116	99.2903	95.115
An01g14020	similarity to sterigmatocystin synthesis transcription regulator aflR - Aspergillus nidulans	117.816	135.58	232.957	207.011	186.954	161.697	128.987	144.971
An01g14030	similarity to hypothetical protein CAD21072.1 - Neurospora crassa	21.1304	23.7186	16.8719	19.2435	30.6434	29.2484	52.3815	33.8028
An01g14040	weak similarity to finger protein spalt major Dvirsalm - Drosophila virilis	648.818	535.495	361.162	360.902	299.75	322.403	112.536	113.471
An01g14050	similarity to anaphase-promoting complex subunit 4 APC4 - Homo sapiens	104.881	91.0666	100.334	75.0557	92.6635	70.534	96.3395	83.0585
An01g14060	hypothetical protein	22.2283	21.0783	20.653	20.1667	23.5002	22.757	24.6707	22.7777
An01g14070	strong similarity to karyopherin beta Kap95 - Saccharomyces cerevisiae	31.9178	29.1465	29.0444	27.6222	30.1785	27.8809	29.5171	33.1034
An01g14080	strong similarity to cytoplasmic ribosomal protein of the small subunit Ys24 - Saccharomyces cerevisiae	5316.71	5015.45	2196.38	2060.27	3187.92	2856.57	2441.38	2292.78
An01g14090	similarity to sequence 13 from patent EP0999284 - Candida albicans	94.6559	110.503	221.152	220.632	156.253	146.987	114.314	99.1665
An01g14100	weak similarity to stress protein Herp - Mus musculus	87.5842	101.189	61.5952	64.5652	69.4555	67.473	98.6285	97.5559
An01g14110	strong similarity to phosphatidylserine decarboxylase 1 Psd1 - Saccharomyces cerevisiae	492.155	456.201	344.758	351.486	366.737	355.766	362.277	363.201
An01g14120	similarity to proteasome alpha subunit ProsMA5 - Drosophila melanogaster	116.677	122.59	148.378	112.844	127.371	134.132	144.609	97.7469
An01g14130	beta-isopropylmalate dehydrogenase A leu2A - Aspergillus niger	2937.29	1049.03	988.622	1118.08	1422.24	1290.89	1378	1140.72
An01g14140	strong similarity to CDPdiacylglycerol--inositol 3-phosphatidyltransferase - Rattus norvegicus	420.888	439.096	302.381	287.179	347.536	304.275	273.723	307.83
An01g14150	similarity to protein phosphatase YCR079w - Saccharomyces cerevisiae [deleted ORF]	42.3918	44.8035	35.41	33.9732	37.0181	35.027	36.6502	36.0647
An01g14160	similarity to protein phosphatase 2C MP2C - Medicago sativa	310.931	272.852	207.212	224.323	233.261	193.259	206.54	193.016
An01g14170	strong similarity to RNA splicing factor Pad-1 - Neurospora crassa [deleted ORF]	226.393	279.882	275.715	281.114	270.849	267.059	298.313	315.12
An01g14180	strong similarity to splice factor Pad-1 - Neurospora crassa	256.494	285.581	272.254	242.677	289.986	281.068	275.306	313.597
An01g14190	strong similarity to fatty acid hydroxylase Scs7 - Saccharomyces cerevisiae [deleted ORF]	1752.06	1494.23	853.533	941.278	929.663	871.875	912.856	828.779
An01g14200	strong similarity to fatty acid hydroxylase Scs7 - Saccharomyces cerevisiae	1708.93	1464.37	806.55	794.556	903.697	920.124	865.648	771.678
An01g14210	similarity to orotidine-5-phosphate decarboxylase pyr4 - Acremonium chrysogenum	401.285	344.334	793.837	810.512	892.35	1133.63	937.561	1093.03
An01g14220	similarity to orotidine-5-phosphate decarboxylase pyrG from patent EP354624-A - Penicillium chrysogenum [deleted ORF]	348.291	333.44	779.668	833.897	873.594	991.88	1049.42	1030.25
An01g14230	similarity to hypothetical hydroxyproline-rich glycoprotein like protein CAD21077.1 - Neurospora crassa	54.1188	64.1483	64.1603	57.6308	51.29	57.4021	47.6517	51.1418
An01g14240	strong similarity to hypothetical protein encoded by An01g14240 - Aspergillus niger [deleted ORF]	51.7008	51.0803	59.0322	48.7246	37.6551	46.4043	40.6363	47.1994
An01g14250	strong similarity to delta subunit of the coatomer delta-coat protein CopD - Bos taurus	999.977	1207.51	550.115	504.18	564.346	662.544	635.105	778.484
An01g14260	strong similarity to delta subunit of the coatomer delta-coat protein CopD - Bos taurus [deleted ORF]	838.655	1168.03	511.119	525.729	602.525	614.52	627.207	722.58
An01g14270	similarity to hypothetical protein encoded by CG7116 - Drosophila melanogaster [deleted ORF]	15.9194	23.1242	29.2214	35.5458	20.9578	20.2671	20.9118	40.226
An01g14280	weak similarity to hypothetical surface protein AAS - Staphylococcus saprophyticus	18.3144	24.4145	26.8531	33.0523	25.2227	33.654	18.5562	41.0019
An01g14290	strong similarity to hypothetical protein F12K21.21 - Arabidopsis thaliana	459.337	418.709	264.503	237.655	211.338	211.849	173.066	208.731
An01g14300	strong similarity to hypothetical F12K21.21 - Arabidopsis thaliana [deleted ORF]	449.926	423.221	283.564	306.639	212.127	170.359	204.649	201.793
An01g14310	strong similarity to lipid phosphoinositide phosphatase Sac1 - Saccharomyces cerevisiae	179.989	195.793	195.915	189.112	191.069	225.613	201.177	186.868
An01g14320	similarity to lipid phosphoinositide phosphatase Sac1 - Saccharomyces cerevisiae [deleted ORF]	144.962	139.883	164.336	163.543	144.621	149.774	158.59	151.799
An01g14330	strong similarity to nuclear import receptor Kap104 - Saccharomyces cerevisiae	33.4798	30.4618	31.0762	26.9618	31.6686	31.1356	31.6667	29.6318
An01g14340	strong similarity to component of a nuclear import pathway transportin dTRN - Drosophila melanogaster [deleted ORF]	399.019	354.606	273.271	222.283	319.971	256.665	341.887	314.172
An01g14350	similarity to transcription factor Upc2 - Saccharomyces cerevisiae [truncated ORF]	20.3623	22.8434	30.2982	57.4594	34.6387	21.1555	26.5332	24.8598
An01g14360	strong similarity to hypothetical protein 68B2.10 - Neurospora crassa [truncated ORF]	84.1621	59.4767	233.536	190.88	131.235	101.041	110.436	156.547
An01g14370	strong similarity to uronate dehydrogenase from patent DE19604798-A1 - Saccharomyces cerevisiae	91.6497	87.6902	174.141	157.357	89.5235	85.4713	47.1048	69.4465
An01g14380	strong similarity to hypothetical protein B3E4.80 - Neurospora crassa	173.936	150.531	140.014	130.083	108.878	106.155	61.4106	55.5745
An01g14390	strong similarity to beta-transducin-like protein het-e - Podospora anserina	120.71	134.424	175.506	140.716	105.16	93.6369	39.2723	51.6058
An01g14400	similarity to cercosporin toxin resistance protein CRG1 - Cercospora nicotianae	37.7936	38.738	39.3393	57.1328	52.8819	47.5867	78.074	88.7974
An01g14410	weak similarity to O-crystallin - Octopus dofleini	19.0356	18.7404	17.224	17.0895	17.3128	17.1306	19.9021	17.6028
An01g14420	similarity to soluble epoxide hydrolase SEH - Homo sapiens	476.338	353.838	820.596	789.985	703.997	671.742	807.635	855.756
An01g14430	similarity to serine kinase SRPK2 - Homo sapiens	13.1201	15.1553	16.1831	15.0634	16.0606	15.0764	16.9464	18.8984
An01g14440	similarity to extracellular matrix protein lustrin A - Haliotis rufescens [truncated ORF]	19.8259	21.644	19.2875	18.0975	17.4764	17.4309	19.2433	17.0293
An01g14450	similarity to secreted acid phosphatase 2 precursor sap2 - Leishmania mexicana [truncated ORF]	14.4324	15.6931	13.389	13.7509	13.6154	16.2048	13.6521	13.9635
An01g14460	similarity to fluconazole resistance transporter Flr1 - Saccharomyces cerevisiae	18.228	16.3426	16.4191	14.5379	16.715	14.6127	15.3866	15.0723
An01g14480	strong similarity to aminotriazole resistance protein Atr1 - Saccharomyces cerevisiae	38.0122	32.5844	22.8014	24.9798	36.0558	30.9991	31.9373	30.9124
An01g14490	similarity to ankyrin 2 Ank2 - Drosophila melanogaster	69.3665	64.8207	114.835	99.5559	73.4197	86.8915	77.6568	84.396
An01g14500	strong similarity to isobutene-forming enzyme and benzoate 4-hydroxylase P450rm - Rhodotorula minuta	31.4904	29.8057	33.7877	33.9904	31.0047	32.835	39.1748	31.1535
An01g14510	similarity to phosphatidylinositol-phosphatidylcholine transfer protein Sec14 - Yarrowia lipolytica	89.7816	76.7967	597.008	865.008	256.97	229.878	158.815	169.098
An01g14520	strong similarity to carbohydrate oxidase CHO from patent WO9931990-A1 - Microdochium nivale	301.759	318.086	1614.14	1637.86	968.919	850.023	503.6	501.716
An01g14530	strong similarity to (S)-2-hydroxy-acid oxidase GOX - Spinacia oleracea	67.0511	70.395	68.0232	79.1845	116.357	88.1724	96.8216	95.8524
An01g14540	similarity to hypothetical protein CAD37157.1 - Aspergillus fumigatus	131.993	61.3342	237.262	250.686	275.645	240.517	283.252	303.76
An01g14550	strong similarity to cyanide hydratase Cht - Gloeocercospora sorghi	46.3009	37.9494	37.1446	32.9975	33.6238	31.1399	85.2925	73.6983
An01g14560	similarity to hypothetical intracellular hyphae protein 1 CIH1 - Colletotrichum lindemuthianum	21.8515	20.2659	21.1362	16.7137	22.757	24.196	22.3785	21.1516
An01g14570	questionable ORF	10.9247	13.175	10.1501	11.3335	10.7313	10.717	11.494	10.424
An01g14590	strong similarity to thermostable alcohol dehydrogenase adhT - Bacillus stearothermophilus	20.4644	21.5385	42.1407	38.3583	47.6734	40.6368	24.6003	23.0736
An01g14600	strong similarity to endo-1,4-beta-xylanase B xynB from patent WO9414965 - Aspergillus tubingensis	28.3707	23.9256	67.2127	62.9107	141.174	108.592	64.6735	64.2208
An01g14610	questionable ORF	15.6494	18.0351	13.0497	12.3394	12.9756	13.597	13.1524	13.1553
An01g14620	strong similarity to hexose transporter HGT1 - Candida albicans	52.8908	51.3669	110.605	101.823	91.8931	101.694	102.492	115.855
An01g14630	hypothetical protein	26.9822	28.5049	35.9714	33.2226	34.8896	44.7081	51.5344	38.8744
An01g14640	weak similarity to mucin 5AC - Homo sapiens	32.8335	34.4498	26.2841	31.099	25.0007	25.0552	20.8894	21.2015
An01g14650	strong similarity to exo-alpha 1,4-polygalacturonase PGX1 - Cochliobolus carbonum	30.4118	32.8246	33.5355	22.4002	34.8589	30.2115	33.1312	33.5002
An01g14660	similarity to fluconazole resistance transporter Flr1 - Saccharomyces cerevisiae	28.8238	26.3878	590.38	655.231	403.26	328.542	161.989	185.006
An01g14670	polygalacturonase E precursor pgaE - Aspergillus niger	15.4865	17.4605	19.3496	20.2351	17.8465	18.6407	14.9282	19.9448
An01g14680	similarity to hypothetical protein SPCC576.01c - Schizosaccharomyces pombe	123.462	90.4711	20.4287	14.977	20.8483	17.6682	31.1187	26.4636
An01g14690	strong similarity to fluconazole resistance protein FLU1 - Candida albicans	63.5744	163.238	426.543	345.479	391.219	322.242	133.311	112.623
An01g14700	hypothetical protein	12.8792	13.9424	13.0541	12.2311	14.0767	13.761	13.394	12.8114
An01g14710	weak similarity to cytochrome b Cytb - Anthophora pacifica	15.5082	15.3481	14.771	14.5551	15.3339	15.6781	14.0751	14.3241
An01g14720	strong similarity to zinc-finger transcription factor amdA - Aspergillus nidulans	38.1867	40.1352	31.9724	29.897	21.516	31.8069	23.0183	20.6876
An01g14730	similarity to cis,cis-muconate lactonizing enzyme I TcMLE - Trichosporon cutaneum	129.556	153.695	70.0247	64.0837	49.3491	44.1945	31.0274	38.3611
An01g14740	glucose oxidase precursor goxC - Aspergillus niger [putative sequencing error]	17.2273	19.5051	15.58	15.3168	15.1055	15.8444	16.1748	16.0812
An01g14750	similarity to hypothetical tol like protein CAD37049.1 - Neurospora crassa	31.4109	32.1156	30.5359	28.2831	29.039	32.1497	32.3593	30.7171
An01g14760	strong similarity to 6-hydroxy-D-nicotine oxidase 6-HDNO - Arthrobacter oxidans	39.3088	44.9249	58.1116	48.2771	58.9754	58.4142	64.7794	62.398
An01g14770	strong similarity to zinc-finger transcription factor amdA - Aspergillus nidulans	22.9439	22.835	24.0272	20.9496	20.6571	22.5513	20.5115	22.3362
An01g14780	strong similarity to alcohol dehydrogenase ADH from patent EP0845532 - Unclassified organism	17.976	17.4714	16.4086	15.4378	16.9511	17.1238	15.1833	15.4738
An01g14790	strong similarity to NodL - Rhizobium meliloti	197.201	184.587	188.493	161.185	142.068	157.142	155.113	151.322
An01g14800	strong similarity to precursor of tannase - Aspergillus oryzae	21.3168	21.487	16.3844	15.6179	14.1553	18.4908	16.2485	17.8371
An01g14810	weak similarity to hypothetical protein SPAC19B12.02c - Schizosaccharomyces pombe	48.0176	48.7755	52.1509	46.5666	42.6581	49.5675	48.5999	44.2867
An01g14820	similarity to hypothetical membrane protein YNL283c - Saccharomyces cerevisiae	14.6017	13.7334	25.6296	18.3377	16.2206	18.9179	20.2337	17.2402
An01g14830	questionable ORF	12.4759	12.625	12.2375	12.7876	11.6132	12.4967	12.4578	12.292
An01g14840	similarity to hypothetical protein SC4B10.33 - Streptomyces coelicolor	116.776	104.359	45.9056	47.9988	31.514	34.2878	34.6536	34.347
An01g14850	similarity to gluconokinase gntV - Escherichia coli	19.8773	17.1817	16.7043	15.3875	17.3294	16.3895	20.9322	15.0594
An01g14860	similarity to O-succinylbenzoate--CoA ligase menE - Bacillus subtilis [truncated ORF]	53.7144	54.0644	50.3857	45.867	56.2828	48.4227	45.2972	41.702
An01g14870	weak similarity to hypothetical inner membrane protein - Helicobacter pylori	13.4706	13.3579	14.4744	13.7615	12.252	12.5757	14.3206	13.4052
An01g14880	strong similarity to alcohol dehydrogenase/aldehyde reductase AKR1A1 - Homo sapiens	22.9997	25.4281	19.3864	19.6822	24.0991	23.8836	20.646	21.7663
An01g14890	strong similarity to hypothetical protein CAD27299.1 - Aspergillus fumigatus	23.6642	26.0321	21.4596	22.2149	20.8496	22.2328	22.4275	23.5839
An01g14900	strong similarity to high-affinity nicotinic acid permease Tna1 - Saccharomyces cerevisiae	21.6213	19.3758	21.6026	20.8637	20.6386	20.859	18.3898	17.6677
An01g14910	similarity to acetate regulatory DNA binding protein facB - Aspergillus niger	21.1548	20.7634	17.2509	18.2899	15.9399	17.9118	19.5705	17.628
An01g14920	similarity to aminopeptidase P pepP - Lactococcus lactis	18.1638	16.7915	127.525	111.692	72.0818	56.9249	48.0335	46.1838
An01g14930	strong similarity to glycerophosphoinositol transporter Git1 - Saccharomyces cerevisiae	39.708	36.0132	71.7839	68.1136	58.9542	58.7049	65.3658	42.4575
An01g14940	similarity to nonhemolytic phospholipase C PC-PLC - Burkholderia pseudomallei	28.8804	28.0144	55.6587	54.6169	100.567	115.818	163.449	146.348
An01g14950	strong similarity to L-asparaginase II AnsA - Rhizobium etli	22.783	16.4794	23.3366	22.0732	18.4293	16.4163	17.3677	15.771
An01g14960	strong similarity to asparaginase II Asp3 - Saccharomyces cerevisiae	172.83	35.2483	27.6848	32.3308	27.4186	26.6756	32.3274	26.2076
An01g14970	strong similarity to bifunctional oleate 12-hydroxylase:desaturase LFAH12 - Lesquerella fendleri	18.0903	15.6933	22.0026	19.4859	26.4754	22.7858	26.6466	27.4405
An01g14980	strong similarity to hypothetical protein encoded by An10g00840 - Aspergillus niger	50.541	58.8621	299.138	363.279	417.662	443.968	1235.98	1448.62
An01g14990	strong similarity to cytochrome P450 monooxygenase TRI11 - Fusarium sporotrichioides	54.0571	49.2138	46.7196	54.1721	183.461	211.269	1671.78	2027.25
An01g15000	strong similarity to HC-toxin efflux pump TOXA - Cochliobolus carbonum	67.298	47.1594	23.1804	21.874	40.6991	51.8371	249.491	202.828
An01g15010	similarity to O-methyltransferase omtA - Aspergillus flavus	77.1797	65.1858	33.7074	43.7735	121.735	200.988	900.074	1187.07
An01g15020	similarity to O-methyltransferase omtB - Aspergillus flavus	21.22	18.5269	13.9155	12.1593	26.4142	38.0139	288.351	265.637
An01g15030	weak similarity to T-cell receptor alpha tcrA - Macaca mulatta	17.6329	16.3869	17.1343	15.7522	17.343	17.1283	18.542	16.8527
An01g15040	hypothetical protein	10.5429	11.9231	11.6112	10.7445	10.7684	12.1717	12.9028	10.0099
An01g15050	strong similarity to hypothetical protein YDR090c - Saccharomyces cerevisiae [truncated ORF]	18.2391	18.3308	17.9761	16.3866	15.5426	16.9575	15.6919	16.493
An01g15060	similarity to hypothetical protein YDR090c - Saccharomyces cerevisiae	17.4634	17.6632	18.0672	18.59	19.3556	17.3506	19.6947	20.1659
An01g15070	weak similarity to transcription factor involved in acriflavine resistance acr-2 - Neurospora crassa	11.9324	11.6342	12.9757	11.8688	12.08	11.3129	11.8106	11.5561
An01g15080	strong similarity to transposase of Tan1 - Aspergillus niger	14.6182	15.7116	16.9811	16.6468	18.9444	25.8638	16.361	26.2073
An01g15100	similarity to gibberellin 7-oxidase - Cucurbita maxima	20.7211	19.8133	20.4658	16.7013	17.7758	20.2075	44.5446	36.3136
An01g15110	strong similarity to benzoate 4-monooxygenase cytochrome P450 53 bphA - Aspergillus niger	22.1523	20.5395	23.0261	20.2096	25.7418	21.1039	22.6253	21.079
An01g15120	hypothetical protein	20.5054	20.778	18.2271	20.8827	18.3346	19.0026	25.2838	23.2833
An01g15130	strong similarity to aminotriazole resistance protein Atr1 - Saccharomyces cerevisiae	17.588	18.2476	17.5145	17.422	21.3104	18.4955	25.726	35.7747
An01g15140	strong similarity to agmatinase speB - Escherichia coli	18.0422	18.5169	17.0859	16.3255	20.7922	22.7644	63.7591	75.2917
An01g15150	similarity to acetate regulatory DNA binding protein facB - Aspergillus nidulans	14.9025	13.9683	14.6044	12.929	14.3459	13.3768	15.5302	13.8442
An01g15160	similarity to protein kinase dik - Homo sapiens	14.6125	14.6789	13.2581	13.519	13.0092	13.379	13.0894	14.0797
An01g15170	strong similarity to aldehyde dehydrogenase aldA - Aspergillus nidulans	17.1503	17.6472	18.2919	17.8572	16.7477	17.2289	17.4986	16.1398
An01g15180	similarity to aflatoxin B1 aldehyde reductase AFAR - Rattus norvegicus	19.2833	20.6809	20.1909	18.1833	20.1665	19.296	19.6332	17.4459
An01g15190	strong similarity to glutathione-dependent formaldehyde dehydrogenase FDH - Methylobacter marinus	13.2144	14.4975	13.2665	13.4403	15.7177	13.1483	14.6968	13.325
An01g15200	strong similarity to mature penicillin V amidohydrolase PVA from patent US5516679-A - Fusarium oxysporum [truncated ORF]	16.6472	16.5507	17.438	21.4585	66.2044	79.498	71.2619	107.208
An02g00010	hypothetical protein	18.9279	17.9104	17.5609	16.951	15.3138	17.5883	21.3704	17.5724
An02g00020	similarity to hypothetical allantoate permease - Schizosaccharomyces pombe	13.9282	16.1696	14.8791	15.5212	13.3753	14.5231	13.8617	13.4806
An02g00030	strong similarity to aromatic aminotransferases I Aro8 - Saccharomyces cerevisiae	16.2596	17.2146	17.0602	15.8709	16.7937	15.5057	17.7264	17.4964
An02g00040	strong similarity to allantoate permease Dal5 - Saccharomyces cerevisiae	24.9459	29.8527	21.4824	20.7457	26.0943	25.6369	23.72	21.3783
An02g00050	strong similarity to para-nitrobenzyl esterase pnba - Bacillus subtilis	13.7667	14.8949	13.1334	13.9196	15.8164	14.8888	15.6381	17.2591
An02g00060	strong similarity to monosaccharide transporter AmMst-1 - Amanita muscaria	16.7409	18.552	17.738	24.6019	17.9853	20.4832	18.8501	16.9228
An02g00070	strong similarity to bialaphos acetylhydrolase bah - Streptomyces hygroscopicus	33.8977	33.9343	23.733	23.4845	29.341	29.9373	34.4458	35.4497
An02g00080	strong similarity to NAD-GSH-dependent formaldehyde dehydrogenase flhA - Paracoccus denitrificans	26.1739	28.3691	48.4486	39.6019	160.347	164.883	349.601	284.898
An02g00090	strong similarity to prolidase - Aureobacterium esteraromaticum	21.9014	22.4193	361.943	352.767	758.393	686.225	732.513	793.335
An02g00100	similarity to esterase est - Acinetobacter calcoaceticus	56.8818	54.1005	218.132	229.143	172.842	169.947	144.799	151.612
An02g00110	strong similarity to hypothetical protein encoded by An11g10340 - Aspergillus niger	126.631	132.071	91.4202	78.9483	48.4876	43.8898	43.4226	38.0283
An02g00120	hypothetical protein	1047.34	938.563	1829.09	1661.59	1368.23	1535.51	1145.07	950.857
An02g00130	questionable ORF	12.3668	14.3255	14.4167	12.2231	13.3943	13.5394	12.4566	12.6682
An02g00140	strong similarity to xylan 1,4-beta-xylosidase xynB - Bacillus subtilis	33.7716	39.8103	82.518	84.8302	52.1969	53.8661	35.308	42.3092
An02g00150	strong similarity to cytochrome P450 pisatin demethylase PDAT9 - Nectria haematococca	28.0954	27.3524	18.6129	20.7693	21.8574	16.7238	14.3361	14.3055
An02g00160	strong similarity to appressorium differentiation protein pth11 - Magnaporthe grisea	292.851	306.716	200.547	212.264	254.68	265.673	273.155	238.047
An02g00170	similarity to hydantoin hydrolase hyuA - Pseudomonas sp.	32.9462	32.5509	38.49	30.6706	30.3374	31.9508	33.5727	39.144
An02g00180	strong similarity to phosphate-repressible phosphate permease pho-4 - Neurospora crassa	20.9629	22.1799	18.4485	21.0249	17.7991	25.3056	19.8786	19.3856
An02g00190	similarity to enantiomer-selective amidase amdA - Rhodococcus sp.	46.4686	59.2586	32.1317	29.7122	37.0447	33.7258	36.193	30.9609
An02g00200	similarity to appressorium differentiation protein pth11 - Magnaporthe grisea	25.4638	23.3551	22.7201	17.3936	17.4647	18.4601	17.6751	13.6569
An02g00210	strong similarity to nonribosomal peptide synthase MxaA - Stigmatella aurantiaca	319.125	352.835	195.892	173.786	211.882	198.613	186.124	171.938
An02g00220	strong similarity to 17beta-hydroxysteroid dehydrogenase 17beta-HSDcl - Cochliobolus lunatus	15.7997	16.3075	14.2572	16.1963	17.8393	18.0042	15.637	15.5713
An02g00230	similarity to hypothetical fumonisin biosynthesis protein FUM9 - Gibberella moniliformis	32.7323	34.0436	25.6777	26.2594	29.4975	27.3387	26.1469	23.1705
An02g00240	strong similarity to GABA permease gabA - Aspergillus nidulans	16.1891	15.0307	14.9482	15.9083	17.1667	16.2207	15.525	16.5269
An02g00250	strong similarity to deoxyribose-phosphate aldolase dra - Bacillus subtilis	26.7446	25.9755	41.4555	32.6277	35.3246	33.7483	29.6674	35.4705
An02g00260	weak similarity to hypothetical transcription activator protein acu-1 - Neurospora crassa	17.6344	20.6955	17.4896	16.1039	16.5901	16.4271	18.1831	16.6952
An02g00270	strong similarity to hypothetical protein binA - Aspergillus nidulans	25.3292	26.3263	29.5966	28.6199	32.7053	30.1278	25.6989	30.1458
An02g00280	similarity to multidrug resistant protein cefT - Acremonium chrysogenum [putative sequencing error]	15.3616	13.4001	13.4669	13.9564	12.5037	15.5624	15.1575	15.1289
An02g00290	strong similarity to hypothetical protein EAA61130.1 - Aspergillus nidulans	13.9618	14.0984	12.1634	12.6083	12.8585	12.8081	11.918	11.7593
An02g00300	similarity to hypothetical protein MDB19 - Arabidopsis thaliana	18.7987	19.3609	15.795	16.312	15.8818	15.4563	16.7628	16.9565
An02g00310	strong similarity to aflatoxin B1 aldehyde reductase AFAR - Rattus norvegicus	21.8625	20.5669	18.3843	18.5347	18.4757	20.6093	17.9922	20.0408
An02g00320	weak similarity to hypothetical biotin activation protein jhp1068 - Helicobacter pylori	19.9825	16.0439	29.8149	28.9115	26.3769	21.2688	21.2662	23.9235
An02g00330	hypothetical protein	19.5766	20.7693	22.7142	23.6141	25.5926	35.6993	465.725	510.791
An02g00340	strong similarity to acetamidase amds - Aspergillus oryzae	35.4622	36.9881	176.61	238.372	161.753	112.409	97.0065	110.432
An02g00350	strong similarity to precursor of tannase - Aspergillus oryzae	14.7843	14.5624	13.711	13.7386	14.7007	13.9078	14.8184	12.0866
An02g00360	hypothetical protein	28.9294	25.3775	24.9826	23.5751	26.5578	32.0283	29.3392	26.4462
An02g00370	strong similarity to hypothetical protein encoded by An06g00670 - Aspergillus niger	18.0582	19.112	18.4118	19.5431	18.1137	18.4634	18.8401	16.9117
An02g00380	hypothetical protein	21.3074	21.3739	18.8347	20.3726	17.2339	19.9032	17.8152	16.9796
An02g00390	similarity to integral membrane protein PTH11 from patent WO9913094-A2 - Magnaporthe grisea	15.1324	13.9124	14.473	14.45	13.3895	13.3072	13.2074	12.6805
An02g00400	similarity to aryl-alcohol oxidase precursor aao - Pleurotus pulmonarius	17.1847	16.8063	13.0807	14.6003	15.7957	17.133	16.1863	16.3397
An02g00410	hypothetical protein	15.0877	14.4625	14.987	13.8986	14.6299	14.9938	12.7397	14.9484
An02g00420	similarity to multidrug resistance protein fnx1p - Schizosaccharomyces pombe	28.7976	32.9529	32.6202	31.0345	32.4661	29.2982	24.452	29.3936
An02g00430	hypothetical protein	12.7692	12.3787	11.4136	12.1213	10.4734	12.2562	9.56409	11.0425
An02g00440	weak similarity to dihydrofolate reductase dfr1p - Schizosaccharomyces pombe	13.5946	12.586	11.6677	12.3957	12.552	13.6175	12.8452	12.8286
An02g00450	strong similarity to lovastatin diketide synthase lovF - Aspergillus terreus [putative sequencing error]	23.8277	22.5631	24.605	20.0737	23.7682	22.7205	27.0221	23.0178
An02g00460	similarity to hypothetical oxidoreductase ox1 - Claviceps purpurea [putative sequencing error]	25.5489	33.617	23.9259	24.9904	21.7066	29.8922	21.81	23.6413
An02g00470	similarity to transmembrane protein PTH11 - Magnaporthe grisea	16.5464	16.914	17.989	17.1224	19.205	19.629	25.2632	19.2
An02g00480	questionable ORF	30.8114	29.297	30.2092	28.2188	28.5987	26.5533	38.4988	30.8557
An02g00490	weak similarity to mitochondrial precursor protein import receptor tom70 - Neurospora crassa	20.522	20.0533	22.6	21.7998	21.967	19.9901	21.763	18.3802
An02g00500	strong similarity to hypothetical protein encoded by An07g03540 - Aspergillus niger	246.271	173.013	86.7928	61.6758	43.4279	53.6151	39.3475	38.3627
An02g00510	weak similarity to hypothetical protein encoded by YDL218w - Saccharomyces cerevisiae	14.561	13.6373	12.3306	12.2334	12.4741	13.1394	12.8482	12.9811
An02g00520	hypothetical protein	21.6615	21.9915	22.0163	19.6613	22.581	24.473	17.7889	21.6048
An02g00530	weak similarity to sphingoid long-chain base resistancy protein Rsb1 - Saccharomyces cerevisiae	30.6717	30.0171	24.269	23.1859	24.3315	23.9244	25.8823	24.894
An02g00540	similarity to hypothetical transcription regulator protein CAA91958.1 - Schizosaccharomyces pombe	29.6504	18.7094	29.4343	23.5198	21.8003	21.4568	23.8588	23.2209
An02g00550	similarity to gibberellin 20-oxidase GA5 - Arabidopsis thaliana	21.8492	13.5355	34.7117	34.855	25.5785	22.6513	22.7279	21.2502
An02g00560	strong similarity to uric acid-xanthine permease uapA - Aspergillus nidulans	29.4575	29.6809	25.6141	27.0183	27.3431	27.2583	29.1702	24.0126
An02g00570	strong similarity to atrazine chlorocyclohydrolase atzA - Pseudomonas sp.	18.3218	20.3226	20.0057	17.7462	20.1862	18.2423	18.6969	16.4422
An02g00580	similarity to pyruvate dehydrogenase phosphatase PDPc - Bos taurus	150.543	144.35	411.992	465.098	641.642	661.42	568.006	651.779
An02g00590	strong similarity to high-affinity glucose transporter HGT1 - Kluyveromyces lactis	64.6616	70.0122	7280.85	7059.83	6588	6349.84	5720.82	6029.25
An02g00600	hypothetical protein	17.6543	17.2757	20.6506	18.8963	19.1706	21.1164	20.5738	20.2875
An02g00610	similarity to beta-galactosidase bgaM - Bacillus megaterium	32.5424	32.0198	32.4194	33.0988	30.6765	31.4715	31.4003	28.2585
An02g00620	weak similarity to endometrium tumour EST encoded protein 15 from patent DE19817948-A1 - Homo sapiens	24.3481	24.4068	26.0909	25.4675	24.2364	23.8437	23.939	23.3733
An02g00630	hypothetical protein	14.5499	13.85	15.9983	14.2716	14.6129	14.9106	13.6235	14.3735
An02g00640	hypothetical protein	15.5315	17.1618	13.5302	17.3687	16.7875	15.6883	15.4562	14.1622
An02g00650	hypothetical protein	14.9256	14.3021	13.4887	13.8201	13.6087	14.0481	14.6828	13.721
An02g00660	similarity to hypothetical protein CAC18275.2 - Neurospora crassa	110.701	113.719	328.449	282.591	332.117	309.469	299.937	296.879
An02g00670	similarity to hypothetical protein encoded by all1319 - Nostoc sp.	50.1869	54.3635	214.918	225.772	130.003	140.378	127.297	118.185
An02g00680	weak similarity to hypothetical protein YMR192w - Saccharomyces cerevisiae	24.4047	26.4529	23.7206	25.3976	25.5951	23.9788	26.2821	23.0844
An02g00690	hypothetical protein	17.2037	16.5633	20.4372	15.2346	18.4937	16.736	18.1013	16.2056
An02g00700	strong similarity to hypothetical protein encoded by An02g06510 - Aspergillus niger	18.506	17.9222	18.6647	17.2278	19.7176	17.4728	16.8078	15.4365
An02g00710	similarity to hypothetical protein CAE76621.1 - Neurospora crassa	15.6179	14.4488	14.6078	12.32	15.8783	14.1337	13.9885	13.8884
An02g00720	questionable ORF	14.3776	15.0551	12.9247	13.296	14.6594	14.762	13.8942	13.226
An02g00730	similarity to cutinase A gene CutA - Botrytis cinerea	19.5582	19.6248	24.1201	22.6724	19.6959	19.9669	18.0931	19.0982
An02g00740	similarity to 6-Hydroxy-D-nicotine oxidase 6-HDNO - Arthrobacter oxidans	27.3809	26.1035	22.2455	23.1501	22.7727	23.0474	21.9017	25.7401
An02g00750	similarity to integral membrane protein PTH11 - Magnaporthe grisea	14.8673	18.8438	14.6788	14.7265	13.5648	16.2289	14.6834	12.9547
An02g00760	similarity to fluconazole resistance protein FLU1 - Candida albicans	24.4233	23.9389	18.3196	18.571	19.2904	20.9087	19.0516	17.6124
An02g00770	questionable ORF	10.0465	10.658	10.39	10.3372	10.3024	10.9389	11.0277	10.5629
An02g00780	strong similarity to hypothetical protein PA2063 - Pseudomonas aeruginosa	25.1624	22.6288	21.1811	21.0782	77.6879	63.3062	119.196	99.8545
An02g00790	hypothetical protein	29.5846	23.9242	21.7328	25.426	23.4301	22.7404	23.9598	23.0596
An02g00800	hypothetical protein	19.617	17.6937	16.2028	17.1492	16.4433	16.9954	18.4414	16.2947
An02g00810	strong similarity to O-methyltransferase B omtB - Aspergillus parasiticus	1311.96	1182.45	2530.5	3069.43	3035.12	3268.5	2346.45	2253.56
An02g00820	hypothetical protein	21.1094	21.713	26.1856	25.0263	17.7785	22.0105	18.1723	16.8334
An02g00830	hypothetical protein	13.0448	12.8046	13.6599	13.0427	13.6034	13.7998	12.5262	12.0928
An02g00840	similarity to nonribosomal peptide synthase MxcG - Stigmatella aurantiaca	1620.25	1490.9	4206.46	4378.38	2514.08	2992.07	2322.04	2808.42
An02g00850	strong similarity to hypothetical mixed-linked glucanase precursor related protein MLG1 - Neurospora crassa	83.9923	78.6212	112.426	136.164	139.439	123.807	220.144	296.052
An02g00860	hypothetical protein	19.2574	20.2708	20.6692	19.9304	23.1009	17.6537	21.2156	19.9535
An02g00870	similarity to transcription factor ap1p - Schizosaccharomyces pombe	29.9883	26.241	33.525	42.6377	39.9052	34.1874	35.1909	36.007
An02g00880	weak similarity to ubiquitin specific protease 15 UBP15 - Arabidopsis thaliana	26.9016	25.3899	42.0822	40.8629	87.6649	65.3765	81.2823	110.141
An02g00890	strong similarity to phosphoserine transaminase Ser1 - Saccharomyces cerevisiae	1201.45	1194.52	394.009	335.979	458.395	489.787	553.07	560.315
An02g00910	similarity to 2-hydroxyisoflavone reductase IFRH - Arabidopsis thaliana	53.8467	59.4552	46.5664	49.7642	52.9956	57.013	34.9382	38.1247
An02g00920	hypothetical protein	14.8949	13.8827	19.685	17.9851	19.3262	19.5165	16.0411	16.9507
An02g00930	hypothetical protein	20.1018	16.2646	21.2358	16.3995	16.8723	16.5564	13.4887	15.2365
An02g00950	similarity to hypothetical protein B2A19.90 - Neurospora crassa	31.9759	33.7835	24.5118	22.3316	23.0557	28.1356	24.5929	27.5764
An02g00960	strong similarity to kinase FrcK - Sinorhizobium meliloti	841.14	790.521	451.207	409.372	473.241	434.824	238.281	383.48
An02g00970	strong similarity to hypothetical protein 13E11.200 - Neurospora crassa	251.251	223.723	31.2623	33.693	29.2235	34.7147	45.0357	43.1188
An02g00980	weak similarity to cytoskeletal protein radixin - Homo sapiens	279.943	240.263	87.3786	80.7803	78.5559	99.1376	79.1741	92.9578
An02g00990	strong similarity to amidohydrolase from patent WO0100843-A - Corynebacterium glutamicum	53.9767	46.032	34.8459	28.3565	31.2498	28.2992	23.5831	19.5923
An02g01000	strong similarity to glutaryl 7-ACA acylase precursor GL-7ACA - Bacillus laterosporus	13.8266	14.8222	18.3953	21.2603	18.6317	15.1325	15.0132	15.5252
An02g01010	hypothetical protein	16.1546	14.7562	27.4446	32.1891	30.6119	22.224	19.9981	24.0486
An02g01020	hypothetical protein	16.0337	14.7396	20.5927	19.0941	13.2608	18.9673	20.8116	16.1012
An02g01030	hypothetical protein	19.6384	19.5926	21.9705	19.4149	22.4219	22.1631	22.7042	20.8486
An02g01040	similarity to hypothetical protein EAA71860.1 - Gibberella zeae	26.8939	28.4424	23.3756	23.9786	20.539	21.7894	23.856	26.7424
An02g01050	strong similarity to salicylate hydroxylase nahG - Pseudomonas putida	31.5765	32.26	61.9697	53.4491	55.3352	56.8134	47.1848	45.1857
An02g01060	strong similarity to hypothetical protein encoded by An02g01130 - Aspergillus niger	14.5835	14.9525	13.5186	12.4479	13.6847	12.7057	12.9413	12.1947
An02g01070	strong similarity to hypothetical protein encoded by An03g03570 - Aspergillus niger	23.7368	28.8239	24.715	25.3127	24.8731	25.1417	26.5149	23.1793
An02g01080	similarity to hypothetical transcription regulator SPAC11D3.07c - Schizosaccharomyces pombe	12.5674	12.3021	13.1349	13.1502	11.9422	13.2944	12.9117	13.0348
An02g01090	strong similarity to norsolorinic acid ketoreductase nor-1 - Aspergillus parasiticus	33.3936	35.892	33.2283	31.5221	29.7211	26.8989	28.9114	24.7216
An02g01100	strong similarity to polyamine transport protein Tpo4 - Saccharomyces cerevisiae	19.8669	20.9676	16.7036	15.7037	17.5827	18.9406	16.7515	14.7505
An02g01110	similarity to metallohydrolase aiiA - Bacillus sp.	17.4284	17.161	18.8718	16.7371	14.7575	16.6688	14.5666	15.2878
An02g01120	weak similarity to hypothetical protein encoded by An18g01500 - Aspergillus niger	11.4254	11.8663	12.4857	11.6061	10.7829	10.6298	11.5153	11.5513
An02g01130	strong similarity to hypothetical protein encoded by An13g03430 - Aspergillus niger	17.2899	18.0264	13.8462	15.1141	15.6183	17.0396	16.7795	17.3075
An02g01140	weak similarity to acetate regulatory DNA binding protein facB - Aspergillus niger	28.2429	26.8585	23.6241	22.4114	22.677	23.1389	19.8022	20.4108
An02g01150	hypothetical protein	20.1343	19.1382	14.3993	13.9624	16.0569	16.7669	14.7834	14.5611
An02g01160	strong similarity to hypothetical protein encoded by An15g02710 - Aspergillus niger	11.4757	11.5596	11.5035	10.0236	10.3374	11.7758	16.5304	16.5055
An02g01170	hypothetical protein	10.3906	10.9751	11.9307	10.6186	11.4629	11.1144	10.6846	11.3814
An02g01180	similarity to diacylglycerol pyrophosphate phosphatase Dpp1 - Saccharomyces cerevisiae	59.1336	64.4583	145.594	121.132	59.9531	51.3305	46.7315	39.7379
An02g01190	hypothetical protein	23.9958	23.3055	19.611	22.1082	22.38	24.5496	25.0053	20.1995
An02g01200	strong similarity to kinesin-related protein kLPA - Aspergillus nidulans	237.525	230.641	154.632	128.925	124.523	127.088	149.673	160.402
An02g01210	strong similarity to coronin Crn1 - Saccharomyces cerevisiae	208.45	212.704	102.256	107.263	111.662	111.012	114.825	110.237
An02g01220	strong similarity to U1 snRNP 70K protein - Xenopus laevis	37.0865	33.6895	28.8543	32.2413	33.3867	26.6673	43.2705	33.3398
An02g01230	hypothetical protein	102.751	89.6667	288.025	249.439	207.329	236.053	197.791	281.188
An02g01240	strong similarity to alpha chain of transcription regulator NC2 - Homo sapiens	138.217	158.95	206.522	229.106	158.013	194.858	206.622	210.835
An02g01250	strong similarity to hypothetical protein encoded by 5E6.080 - Neurospora crassa	98.0479	113.276	91.4843	91.7207	99.5821	86.3388	94.8645	96.7746
An02g01260	weak similarity to beta transducin-like protein het-e1 - Podospora anserina	45.5264	66.8423	1024.89	909.551	675.727	673.624	258.92	234.206
An02g01270	similarity to hypothetical protein SPAC1783.02c - Schizosaccharomyces pombe	409.222	448.033	304.574	308.287	264.685	337.609	245.985	294.301
An02g01280	questionable ORF	8.07002	8.31373	8.89982	7.99521	7.97193	7.99382	8.41474	7.9461
An02g01290	strong similarity to protein kinase Prr1 - Saccharomyces cerevisiae	167.437	158.826	201.979	191.637	171.907	169.364	187.587	189.556
An02g01300	strong similarity to hypothetical protein encoded by An12g03010 - Aspergillus niger	14.1992	13.9883	13.7801	12.8452	13.6477	13.6846	15.0408	12.435
An02g01310	weak similarity to outer membrane protein A precursor ompA - Shigella dysenteriae	12.9652	13.769	12.3298	11.1593	11.7303	13.1706	13.1458	13.5676
An02g01320	weak similarity to hypothetical protein encoded by An03g06340 - Aspergillus niger	98.9777	72.939	35.0356	34.6967	46.0198	36.7916	36.7598	35.4361
An02g01330	similarity to hypothetical nadh-dependent flavin oxidoreductase SPBC23G7.10c - Schizosaccharomyces pombe	26.1609	28.0482	117.274	100.893	139.054	95.7663	91.236	89.7987
An02g01340	strong similarity to hypothetical protein encoded by An16g06660 - Aspergillus niger	31.178	28.5067	19.0018	19.2323	19.9163	19.5272	20.9294	16.574
An02g01350	similarity to ankyrin - Homo sapiens	19.4569	21.2185	22.3286	21.9521	22.8451	21.7783	24.3239	20.5352
An02g01360	strong similarity to subunit of the mitochondrial inner membrane protein import machinery Mim23 - Saccharomyces cerevisiae	603.115	590.197	384.421	358.699	402.768	409.931	367.668	350.327
An02g01370	strong similarity to hypothetical transmembran protein SPCC1494.07 - Schizosaccharomyces pombe	90.9362	106.756	106.721	104.379	122.235	120.906	113.831	114.422
An02g01380	hypothetical protein	64.3321	63.9116	49.3409	50.5146	46.8837	46.3341	40.7348	50.1454
An02g01390	strong similarity to hypothetical protein SPBC14F5.11c - Schizosaccharomyces pombe	457.252	475.963	584.584	650.081	660.244	627.755	683.31	762.884
An02g01400	similarity to endo-alpha-1,5-arabinanase abnA - Aspergillus niger	62.1504	77.1718	74.5323	68.6103	79.4101	54.8638	58.7742	49.4657
An02g01410	hypothetical protein	23.9759	23.9727	109.824	91.3568	147.721	123.244	130.199	146.972
An02g01420	similarity to ubiquitin specific protease Unp - Mus musculus	141.549	114.514	224.033	159.821	210.088	166.347	186.492	233.839
An02g01430	similarity to induced upon wounding stress protein AWI 31 - Arabidopsis thaliana	13.2489	12.4602	12.7836	11.7719	13.1215	12.4836	11.9625	12.5735
An02g01440	hypothetical protein	13.964	13.5804	11.982	10.6766	11.2218	12.1175	11.0669	11.9314
An02g01450	hypothetical protein	17.8658	16.2792	17.9908	16.4816	16.9208	17.3514	15.2373	16.1771
An02g01460	questionable ORF	9.8961	9.34707	9.01289	9.81568	10.1392	9.59054	10.9816	10.3368
An02g01470	weak similarity to C2H2 zinc finger transcription factor D-Sp1 - Drosophila melanogaster	62.7621	62.4213	53.2714	56.3657	60.9332	64.1462	80.3571	67.7619
An02g01480	strong similarity to fluconazole resistance protein FLU1 - Candida albicans	510.883	431.243	163.404	159.958	250.557	272.122	648.086	635.401
An02g01490	weak similarity to pterin-4-alpha-carbinolamine dehydratase Pcd - Homo sapiens	38.5219	32.7466	21.9765	22.0481	22.6227	19.9717	26.1568	22.8227
An02g01500	similarity to hypothetical protein B2E7.150 - Neurospora crassa	83.014	65.846	34.1572	32.743	31.4495	31.387	30.4114	27.6496
An02g01510	strong similarity to component of the endoplasmic reticulum protein translocation machinery Sec62 - Saccharomyces cerevisiae	49.4086	58.6372	43.2475	39.8251	41.4287	42.743	45.4892	46.2287
An02g01520	strong similarity to hypothetical protein YHR151c - Saccharomyces cerevisiae	115.433	131.231	108.202	96.8653	78.4366	86.5091	75.4205	78.995
An02g01530	similarity to hypothetical replicase protein - Turnip yellow mosaic virus	550.742	517.765	236.98	223.253	222.22	239.149	273.272	312.657
An02g01540	strong similarity to ferredoxin-NADP+ reductase FNR - Homo sapiens	114.713	116.347	85.9589	82.2735	74.7822	71.6651	88.9688	85.9042
An02g01550	strong similarity to secreted serine protease 19 kDa CS antigen CS-Ag - Coccidioides immitis	2244.83	1888.24	625.65	512.594	1651.87	1129.11	3131.11	2933.72
An02g01560	weak similarity to G protein-coupled receptor Edg-4 - Homo sapiens	15.0523	13.8217	12.2739	12.3797	12.6654	11.5462	13.9632	13.1185
An02g01570	strong similarity to hypothetical protein B1D1.130 - Neurospora crassa	87.361	94.5508	126.975	111.695	117.46	127.594	133.402	110.353
An02g01580	strong similarity to vesicular transport protein SEC17 - Pichia pastoris	752.127	685.761	656.321	551.533	544.44	575.283	609.394	484.622
An02g01590	strong similarity to hypothetical protein B5O22.240 - Neurospora crassa	78.0905	70.4138	76.591	76.7608	91.5371	99.0951	106.808	100.859
An02g01600	strong similarity to hypothetical protein B5O22.250 - Neurospora crassa	23.6096	21.0883	19.3169	19.1268	21.4192	17.5186	16.6765	17.7913
An02g01610	strong similarity to nickel-binding urease accessory protein Eu3 - Glycine max	612.671	674.06	458.59	439.149	496.601	475.097	471.64	427.068
An02g01620	similarity to ptaB - Aspergillus nidulans	484.44	414.949	437.016	405.432	470.304	368.299	464.096	490.491
An02g01630	similarity to spastin protein Spast - Homo sapiens	111.876	93.5623	60.9054	50.6068	61.3519	59.0652	63.1109	73.7211
An02g01640	strong similarity to hypothetical protein EAA58646.1 - Aspergillus nidulans	78.1848	77.4317	106.018	79.615	78.9185	77.8244	89.6477	54.0569
An02g01650	strong similarity to hypothetical protein B8B20.20 - Neurospora crassa	47.2685	54.1755	47.111	42.6667	39.354	50.4342	52.9456	56.1063
An02g01660	weak similarity to hypothetical AP2 domain transcription factor-like protein MPE11.5 - Arabidopsis thaliana	24.7965	24.0278	21.2438	24.6488	19.3485	21.1616	19.7675	23.0294
An02g01670	hypothetical protein	39.1604	45.3929	35.5061	39.6622	36.2572	39.4472	40.9979	38.0466
An02g01680	similarity to mucin-like protein Muc1 - Saccharomyces cerevisiae	128.643	108.602	185.373	244.541	104.824	93.5887	117.872	109.704
An02g01690	strong similarity to p150 component of the COPII coat of secretory pathway vesicles Sec31 - Saccharomyces cerevisiae	295.514	305.132	260.841	191.866	250.737	257.017	356.641	288.746
An02g01700	similarity to RNA binding cyclophilin-33B CYP-33 - Homo sapiens	232.995	229.992	144.393	151.875	143.528	162.126	119.056	103.841
An02g01710	weak similarity to hypothetical protein CAD70407.1 - Neurospora crassa [truncated ORF]	84.2439	48.6688	20.6694	20.0401	21.8474	20.1101	23.1125	21.0681
An02g01720	strong similarity to subunit VIb of cytochrome c oxidase Cox12 - Saccharomyces cerevisiae	5346.24	5453.46	1578.85	1434.78	1727.06	1926.89	1996.09	1856.71
An02g01730	strong similarity to mitochondrial dicarboxylate transport protein Dtp - Saccharomyces cerevisiae	90.1372	116.762	55.0307	69.3401	53.7698	65.1095	54.7714	48.9321
An02g01740	strong similarity to mitochondrial phenylalanine--tRNA ligase alpha subunit Msf1 - Saccharomyces cerevisiae	242.255	245.593	133.174	117.16	127.509	128.261	126.94	113.621
An02g01750	strong similarity to chaperone involved in mitochondrial protein import Mge1 - Saccharomyces cerevisiae	274.409	309.312	183.688	191.582	192.127	196.64	151.668	176.181
An02g01760	similarity to calcineurin-binding protein CBP1 - Cryptococcus neoformans	130.583	150.577	131.929	116.45	127.808	119.893	96.542	122.854
An02g01770	strong similarity to arginyl-tRNA-protein transferase Ate1 - Saccharomyces cerevisiae	98.9612	117.237	210.055	197.836	241.352	214.651	252.927	265.441
An02g01780	hypothetical protein	17.03	18.3084	16.8037	16.4442	16.8671	14.564	16.3125	17.1976
An02g01790	strong similarity to diadenosine 5,5-P1,P6-hexaphosphate hydrolase aps1p - Schizosaccharomyces pombe	123.556	145.812	98.3389	105.89	115.552	106.095	72.9177	87.8459
An02g01800	strong similarity to 45 kD subunit of DNA-directed RNA polymerase II Rpb3 - Saccharomyces cerevisiae	285.467	292.264	330.551	306.376	319.956	284.716	290.899	283.397
An02g01810	weak similarity to huntingtin interacting protein 1 related Hip1R - Mus musculus	50.3398	40.4933	85.0197	125.125	89.8103	74.026	83.0707	120.746
An02g01820	questionable ORF	15.127	16.5235	13.182	14.1591	13.9721	13.0102	13.9497	13.8235
An02g01830	cytochrome c cyc - Aspergillus niger	2745.77	2295.24	659.175	537.525	675.175	646.818	575.452	573.834
An02g01840	hypothetical protein	11.6449	12.2561	12.5365	10.4536	12.3721	11.3937	13.3472	11.0885
An02g01850	hypothetical protein	17.2994	16.2843	16.1212	15.6022	15.3794	15.8302	15.7077	14.2775
An02g01860	similarity to hypothetical protein CAD21170.1 - Neurospora crassa	63.3955	56.1228	45.6668	42.2854	49.5197	46.3222	50.7495	44.2905
An02g01870	strong similarity to peripheral-type benzodiazepine receptor 1 isoquinoline-binding protein MBR - Mus musculus	1086.64	1116.93	2215.04	2663.27	974.985	1112.06	619.495	757.366
An02g01880	weak similarity to hypothetical protein AAH29548.1 - Mus musculus	26.7592	36.8444	47.5674	37.9825	38.7184	39.4355	33.5429	26.9186
An02g01890	weak similarity to hydroxyproline-rich cell wall glycoprotein HRGPnt3 - Nicotiana tabacum	62.6441	72.3961	129.651	137.569	139.271	144.242	172.052	214.521
An02g01900	similarity to hypothetical protein SPBP8B7.28c - Schizosaccharomyces pombe	23.5095	26.9256	42.5664	43.9443	40.6552	44.8506	35.3173	39.6573
An02g01910	hypothetical protein	9.41503	9.75821	10.0335	10.0604	9.28662	9.34037	10.2533	9.30892
An02g01920	hypothetical protein	19.4893	18.4552	14.3679	18.5475	15.7153	16.9975	17.1303	18.6346
An02g01930	hypothetical protein	35.4843	37.5836	29.0452	29.2161	30.1322	27.1272	32.6064	31.0181
An02g01940	hypothetical protein	29.6914	30.9361	23.1615	23.399	24.0252	28.1631	27.0398	23.2168
An02g01950	similarity to homolog of the human E core protein Sme1 - Saccharomyces cerevisiae	43.3806	50.3293	54.7386	36.5453	53.6851	43.1878	31.663	50.7734
An02g01960	questionable ORF	26.6399	21.6392	24.919	19.1683	22.4325	20.6469	21.9736	20.0829
An02g01970	similarity to hypothetical membrane protein YDL111c - Saccharomyces cerevisiae	81.0369	76.8315	67.0384	56.2279	51.5083	69.2933	58.5515	56.4109
An02g01980	similarity to DRAP-deaminase rib2 from patent DE4420785-A1 - Ashbya gossypii	83.5617	87.1338	79.6815	70.3676	97.1537	73.2482	69.8374	76.1751
An02g01990	similarity to DnaJ-like protein HSPJ2 from patent WO9855509-A2 - Homo sapiens	62.3148	69.5258	89.4539	88.9679	99.4979	78.8091	105.138	100.003
An02g02000	strong similarity to hypothetical protein SPAC167.05 - Schizosaccharomyces pombe	122.929	99.1489	101.626	103.969	151.618	114.65	224.664	231.975
An02g02010	strong similarity to cytoplasmic tyrosine--tRNA ligase Tyrrs - Saccharomyces cerevisiae	539.829	560.418	216.725	206.079	303.275	314.322	321.526	368.54
An02g02020	strong similarity to vacuolar H(+)-transporting ATPase subunit B Vma2 - Saccharomyces cerevisiae	1179.16	1255.02	1156.67	1019.79	1044.86	979.342	927.138	1037.26
An02g02030	strong similarity to isopenicillin N epimerase cefD - Nocardia lactamdurans	347.079	280.842	468.208	423.193	405.89	398.051	427.629	345.412
An02g02040	strong similarity to hypothetical protein SPAC4F10.13c - Schizosaccharomyces pombe	53.1531	53.6369	82.3008	70.4825	68.2078	65.9266	89.1376	70.9824
An02g02050	hypothetical protein	16.0331	14.622	14.1753	14.2305	14.5072	15.2596	12.3437	13.4153
An02g02060	strong similarity to alcohol dehydrogenase from patent EP0845532-A - Unclassified organism	168.244	183.921	470.589	628.94	457.18	325.156	246.359	225.778
An02g02070	hypothetical protein	17.7668	16.518	17.2853	17.0015	15.9575	14.2451	16.6933	12.5126
An02g02080	hypothetical protein	69.7681	61.1806	190.549	178.615	231.205	251.696	217.15	199.901
An02g02090	hypothetical protein	15.1228	14.7247	14.3006	11.5302	11.7163	12.0799	12.4948	13.1506
An02g02100	hypothetical protein	31.6079	29.5627	32.6592	27.0798	25.1872	23.8001	26.934	30.7592
An02g02110	hypothetical protein	20.2953	15.132	14.4821	15.9087	15.0792	17.0754	15.1978	14.316
An02g02120	hypothetical protein	13.2103	13.4613	11.8482	12.0187	11.5655	12.0093	11.21	11.8319
An02g02130	hypothetical protein	15.9916	14.508	14.5235	15.593	16.8305	15.2484	15.7125	14.6633
An02g02140	hypothetical protein	14.0382	12.765	14.5128	13.1484	14.5567	15.0627	13.1706	16.6832
An02g02150	strong similarity to hypothetical Medusa medA - Aspergillus nidulans [truncated ORF]	68.9446	59.2825	82.3229	83.0643	81.1331	72.328	84.0671	112.107
An02g02160	hypothetical protein	11.4452	11.6208	12.7149	11.7207	10.5929	11.3875	12.2446	11.1243
An02g02170	strong similarity to tryptophan synthase Trp5 - Saccharomyces cerevisiae	143.821	108.05	65.8502	55.5409	81.2171	71.8445	80.9834	92.4705
An02g02180	similarity to HTRM clone 052927 from patent WO9957144-A2 - Homo sapiens	122.248	130.63	143.774	117.298	95.9217	136.845	128.271	153.248
An02g02190	strong similarity to human regulatory molecule HRM-7 from patent WO9915658-A2 - Homo sapiens	733.347	645.617	669.691	778.178	647.44	737.385	651.782	596.356
An02g02200	similarity to hypothetical SNF2/SWI2 protein family member SRCAP - Homo sapiens	58.4791	47.5652	33.1083	30.6534	32.6497	30.6936	30.1489	39.1367
An02g02210	strong similarity to helicase-like transcription factor - Homo sapiens	61.0713	59.0207	154.498	124.303	110.139	97.3174	112.136	134.259
An02g02220	hypothetical protein	19.1939	20.7835	19.9148	19.6836	19.4122	19.8501	18.9544	18.8704
An02g02230	strong similarity to hypothetical protein SPAC824.01 - Schizosaccharomyces pombe	81.5454	95.7426	57.8977	58.3843	61.6514	75.7817	59.5694	79.9789
An02g02240	strong similarity to GATA type zinc finger protein ASD4 - Neurospora crassa	82.2135	80.5784	40.6713	42.3858	55.15	53.5117	62.7213	70.0065
An02g02250	strong similarity to serine kinase SRPK2 - Homo sapiens	13.7808	13.8598	12.2966	12.9804	13.4495	12.1829	10.809	12.5941
An02g02260	strong similarity to hypothetical membrane protein YMR155w - Saccharomyces cerevisiae	284.968	305.172	215.161	210.411	207.702	182.489	234.178	213.741
An02g02270	strong similarity to hypothetical membrane protein YDR105c - Saccharomyces cerevisiae	291.025	252.863	411.124	447.421	395.709	366.266	283.867	331.207
An02g02280	strong similarity to DNA mismatch repair gene Pms1 - Saccharomyces cerevisiae	42.2426	41.1129	34.9863	39.9156	43.3126	49.7445	41.8797	44.3712
An02g02290	strong similarity to delta-1-pyrroline-5-carboxylate dehydrogenase prnC - Aspergillus nidulans	23.799	25.7197	26.4131	23.5779	28.1983	26.2437	55.3846	41.6578
An02g02300	weak similarity to nonribosomal peptide synthetase tex1 - Hypocrea virens	14.6475	17.4472	14.5397	15.1652	15.352	15.9834	15.8563	13.7443
An02g02310	similarity to bone sialoprotein precursor IBSP - Homo sapiens	77.9452	68.316	196.376	226.461	216.791	196.209	183.333	180.483
An02g02320	similarity to RNA polymerase II transcription factor Upc2 - Saccharomyces cerevisiae	150.992	179.876	115.449	114.026	104.802	97.5332	85.5904	84.389
An02g02330	strong similarity to hypothetical 7-aminocholesterol resistance protein Rta1 - Saccharomyces cerevisiae	21.4323	19.9591	17.768	17.6225	18.2029	17.5515	16.4118	17.2075
An02g02340	strong similarity to chitin synthase with a myosin motor-like domain csmA - Aspergillus nidulans	1018.07	900.303	1362.38	1270.72	1375.59	1272.9	948.406	1384.95
An02g02350	hypothetical protein	19.9509	19.1187	16.0714	13.7896	16.7546	14.4564	18.1748	15.6811
An02g02360	strong similarity to chitin synthase with a myosin motor-like domain csmA - Aspergillus nidulans [truncated ORF]	178.367	153.989	124.478	154.587	149.835	107.902	110.085	122.126
An02g02370	strong similarity to 150 kDa Dynein-associated polypeptide ro-3 - Neurospora crassa [truncated ORF]	172.674	179.722	120.051	108.68	120.482	104.807	115.496	101.372
An02g02380	strong similarity to hypothetical suppressor of deletion of TFIIS Ssm1 - Saccharomyces cerevisiae	132.113	155.793	45.6754	40.1602	48.8374	54.0679	68.2755	53.4299
An02g02390	similarity to Ser/Arg-related nuclear matrix protein SRM160 - Homo sapiens	97.2142	97.8714	176.457	129.121	157.685	161.874	177.768	184.151
An02g02400	hypothetical protein [truncated ORF]	11.3278	10.9691	11.0872	10.6644	10.3879	10.8232	10.598	10.9318
An02g02410	similarity to high density lipoprotein-binding protein HBP - Homo sapiens	229.888	195.711	344.76	287.546	306.81	253.888	277.702	337.357
An02g02420	hypothetical protein	11.2285	11.8775	12.0746	11.6575	12.1148	10.6746	11.53	11.3397
An02g02430	weak similarity to G-protein coupled human rhodopsin from patent WO9405695-A1 - Homo sapiens	19.2176	17.0588	17.6515	16.0448	17.026	17.5808	14.2968	17.1873
An02g02440	hypothetical protein	15.7464	15.1049	15.1155	14.9837	16.6217	17.2998	16.8696	12.6088
An02g02450	hypothetical protein	23.243	22.6749	17.221	21.143	19.365	20.6038	22.1022	18.8864
An02g02460	hypothetical protein	17.9401	16.7567	17.3563	16.5427	22.3799	20.1998	19.2074	20.5493
An02g02470	hypothetical protein	24.8255	22.8656	21.9888	22.1033	22.5725	23.4013	17.8227	21.4598
An02g02480	strong similarity to inorganic phosphate transport protein PT1 - Medicago truncatula	250.305	244.766	100.557	85.9102	63.3768	60.0498	103.946	102.042
An02g02490	similarity to DNA repair protein rad9p - Schizosaccharomyces malidevorans	26.7699	27.5373	22.7395	22.0131	22.8137	22.0192	19.6416	18.8927
An02g02500	hypothetical protein	94.941	89.2955	111.395	123.915	161.996	175.862	171.542	263.897
An02g02510	strong similarity to polymerase I Pol1 - Saccharomyces cerevisiae	224.534	245.936	236.362	229.108	286.736	299.118	395.162	330.409
An02g02520	strong similarity to thiamin biosynthesis protein thi-4 - Neurospora crassa	297.663	314.738	136.354	120.873	145.053	128.537	93.5062	123.166
An02g02530	strong similarity to ATP-dependent RNA helicase p68 - Homo sapiens	746.555	697.773	408.757	456.701	510.5	437.126	496.379	557.466
An02g02540	strong similarity to acetyl-esterase I from patent WO9502689-A - Aspergillus aculeatus	149.311	163.32	488.636	565.73	379.57	347.989	134.547	178.626
An02g02550	hypothetical protein	13.6823	12.7454	13.5788	13.8917	14.9758	13.8254	15.468	13.779
An02g02560	hypothetical protein	18.2363	16.0456	17.1423	15.628	16.3697	15.7777	16.2025	14.2556
An02g02570	hypothetical protein	31.5004	29.8129	26.0353	23.514	18.7013	18.4974	15.5995	16.9164
An02g02580	hypothetical protein	20.5785	18.7785	16.064	16.2159	15.8789	16.0503	15.858	17.5494
An02g02600	strong similarity to hypothetical transcriptional regulator CON7 - Magnaporthe grisea	852.389	827.565	521.378	558.205	378.219	276.025	307.964	257.874
An02g02610	hypothetical protein	43.5611	52.6356	47.1201	48.0779	37.2938	42.2267	37.2879	35.571
An02g02620	weak similarity to hypothetical protein T21J18.80 - Arabidopsis thaliana [truncated orf]	30.297	33.5293	27.9953	28.7309	34.2431	25.1583	26.4744	28.2478
An02g02630	weak similarity to hypothetical ABC-transporter yvfR - Bacillus cereus	67.7125	73.7344	55.4099	60.7749	64.977	59.7493	60.8503	62.5709
An02g02640	similarity to Golgi membrane protein Yip1 - Saccharomyces cerevisiae	487.604	550.649	375.446	380.261	343.032	347.81	435.933	389.633
An02g02650	similarity to protein Yrb2 - Saccharomyces cerevisiae	168.979	187.615	110.84	131.968	92.2455	118.853	117.95	115.869
An02g02660	strong similarity to hypothetical protein Dcw1 - Saccharomyces cerevisiae	31.9543	32.7823	59.9479	86.5621	55.5823	60.776	64.806	69.1071
An02g02680	similarity to RecQ helicase musN - Aspergillus nidulans	25.3208	30.1926	28.1492	26.8398	32.696	29.5146	28.8155	29.9209
An02g02690	similarity to transcription factor required for fruiting body development Pro1 - Sordaria macrospora	31.4102	29.1324	38.988	45.7828	37.4201	38.4823	42.0673	54.1716
An02g02700	strong similarity to phosphoribosylglycinamide formyltransferase Ade8 - Saccharomyces cerevisiae	322.959	435.945	121.802	92.4895	267.649	236.935	244.603	208.256
An02g02710	strong similarity to hypothetical RING finger protein SPCC4G3.12c - Schizosaccharomyces pombe	128.347	107.596	196.038	162.742	210.923	171.864	202.415	269.574
An02g02720	similarity to Colicin E9 - Escherichia coli	146.51	146.543	166.789	171.381	143.09	149.615	119.452	125.488
An02g02730	similarity to mucin-like protein Muc1 - Saccharomyces cerevisiae	24.6099	24.7903	22.4254	21.0939	22.6412	22.5297	24.4352	20.5984
An02g02740	similarity to Rab5 GDP/GTP exchange factor Rabex-5 - Bos taurus	71.6275	79.5199	163.13	138.973	118.485	120.048	126.546	143.705
An02g02750	strong similarity to catalase cta1p - Schizosaccharomyces pombe	91.0059	83.564	71.5864	59.4076	69.6677	79.3488	96.0961	89.1902
An02g02760	weak similarity to skeleton binding protein 1 Pfsbp1 - Plasmodium falciparum	31.4266	25.4209	106.481	89.3193	76.5972	112.188	164.963	208.617
An02g02770	hypothetical protein	13.1236	13.3233	14.145	13.4508	13.0208	12.859	14.2869	14.6031
An02g02780	strong similarity to HC-toxin efflux pump TOXA - Cochliobolus carbonum	67.4397	59.7713	41.773	47.8222	45.673	52.2196	38.9609	42.8887
An02g02790	strong similarity to capsular associated protein CAP10 - Filobasidiella neoformans	22.9438	21.7597	54.2519	37.563	44.294	41.4921	36.9304	32.8967
An02g02800	hypothetical protein	11.6156	12.7076	12.5266	13.0616	11.4987	12.1056	12.0339	12.1595
An02g02810	strong similarity to alpha-glucoside-hydrogen symporter Mal11 - Saccharomyces cerevisiae	87.314	84.3666	64.2122	45.1989	43.8737	51.215	51.0566	47.2726
An02g02820	strong similarity to mitochondrial enoyl-CoA hydratase ECHS1 - Rattus norvegicus	171.042	183.803	673.783	748.083	622.69	551.43	711.392	628.136
An02g02830	strong similarity to protein RER1 - Homo sapiens	1132.7	1103.49	878.622	849.826	811.847	845.899	863.447	649.607
An02g02840	similarity to protein involved in betaine lipid production btaA from patent WO200283844-A2 - Agrobacterium tumefaciens	26.276	24.3204	22.4345	17.8882	19.6118	21.0962	22.9414	21.0489
An02g02850	similarity to intracellular microbial serine proteinase ISP-1 - Bacillus subtilis	55.4031	45.1497	172.021	183.106	161.619	112.422	55.5223	48.4486
An02g02860	similarity to hypothetical protein encoded by An15g05550 - Aspergillus niger	14.8934	13.4275	14.1701	11.9389	14.4926	13.0063	13.2737	12.1058
An02g02870	strong similarity to alcohol dehydrogenase adhIII - Aspergillus nidulans	212.097	232.231	234.6	271.092	330.376	258.053	259.524	240.219
An02g02880	strong similarity to ADP-ribosylation factor-like protein Arl1 - Saccharomyces cerevisiae	454.298	469.201	328.584	381.468	317.559	351.175	308.328	300.09
An02g02890	similarity to actin cps8p - Schizosaccharomyces pombe	156.538	173.401	164.148	132.093	141.135	146.109	158.646	187.133
An02g02900	strong similarity to RNA polymerase II-associated factor Paf1 - Saccharomyces cerevisiae	148.766	164.439	132.778	121.687	117.594	108.471	105.506	116.145
An02g02910	strong similarity to orotate reductase pyrE - Aspergillus nidulans	439.962	418.074	162.347	148.349	159.251	172.749	197.61	154.825
An02g02920	strong similarity to triosephosphate isomerase tpiA - Bacillus stearothermophilus	157.873	158.014	492.556	474.353	509.101	386.092	397.282	300.372
An02g02930	strong similarity to ribose-5-phosphate isomerase rpiB - Escherichia coli	1790.79	2149.87	5486.06	5248.37	5019.12	5130.86	4559.71	4434.31
An02g02940	strong similarity to Hsp70-interacting protein Chip - Drosophila melanogaster	53.0513	62.3114	50.5975	43.8063	61.7838	50.7393	51.3916	33.4644
An02g02950	strong similarity to tetrahydrofolylpolyglutamate synthase Met7 - Saccharomyces cerevisiae	17.5258	19.0057	15.1449	14.877	15.4023	15.2265	15.1396	16.984
An02g02960	similarity to acyl-CoA-binding type 2 protein Acbp - Saccharomyces carlsbergensis	2062.41	2239.95	2936.89	2871.86	3164.39	3484.45	2977.03	2829.28
An02g02970	strong similarity to hypothetical protein SPCP31B10.05 - Schizosaccharomyces pombe	88.1267	98.0931	104.374	93.3096	133.176	99.8508	124.339	130.404
An02g02980	strong similarity to protein influencing Itr1 expression Die2 - Saccharomyces cerevisiae	158.085	163.764	71.0463	59.2781	82.6097	66.2004	72.329	84.1973
An02g02990	similarity to hypothetical protein OSJNBa0049B20.21 - Oryza sativa	63.4385	63.1146	56.4465	54.1405	54.1056	57.4806	65.8477	50.404
An02g03000	weak similarity to B-type cyclin - Nicotiana tabacum	134.267	164.846	157.623	134.051	117.888	123.371	118.245	116.009
An02g03010	strong similarity to chromosome segregation protein cut14p - Schizosaccharomyces pombe	366.241	388.022	336.74	273.782	375.799	311.272	470.691	376.45
An02g03030	hypothetical protein	16.3021	14.7051	13.0799	13.2275	13.3242	13.5821	11.9268	12.0968
An02g03060	weak similarity to hypothetical protein T12C22.20 - Arabidopsis thaliana	15.1153	15.1857	14.315	14.21	15.5532	15.0394	15.3455	15.4653
An02g03070	strong similarity to glycosylphosphatidylinositol-anchored beta(1-3)glucanosyltransferase gel3 - Aspergillus fumigatus	16.1307	17.3709	15.1283	15.5083	13.9054	14.9978	17.1094	15.4255
An02g03090	similarity to Not2p - Homo sapiens	424.878	477.802	294.416	363.834	332.767	378.794	376.209	328.473
An02g03100	strong similarity to hypothetical protein encoded by An04g09510 - Aspergillus niger	27.2728	30.471	43.8395	42.0117	30.8264	33.4913	28.5105	25.3328
An02g03110	similarity to mitochondrial ribosomal protein of the large subunit Yml4 - Saccharomyces cerevisiae	308.076	338.783	195.824	215.172	200.483	190.436	195.673	193.098
An02g03120	strong similarity to GDP dissociation inhibitor in the secretory pathway Gdi1 - Saccharomyces cerevisiae	1356.14	1537.51	1043.45	1115.96	1618.08	1585.3	1418.65	1373.08
An02g03130	hypothetical protein	94.9001	83.7681	228.654	275.592	142.99	120.653	119.542	125.684
An02g03140	similarity to origin recognition complex subunit 4-related protein orp4p - Schizosaccharomyces pombe	10.9834	11.4221	15.6689	14.7138	13.6268	12.6665	21.5264	15.6252
An02g03150	hypothetical protein	18.1965	19.0787	14.1191	15.6198	17.2882	19.9354	15.9683	15.8857
An02g03160	strong similarity to developmental regulator flbA - Aspergillus nidulans	39.3274	39.2518	102.459	83.6506	85.6034	63.1127	60.8004	84.4891
An02g03170	weak similarity to lactose operon repressor lacI - Escherichia coli	15.8214	15.7773	21.8754	19.6052	21.2124	19.6147	25.9267	21.8794
An02g03180	strong similarity to DNA-directed RNA polymerase II accessory protein Cdc73 - Saccharomyces cerevisiae	107.465	98.4493	59.9981	69.7622	76.9535	66.0397	65.0954	84.1533
An02g03190	similarity to monocarboxylate transporter MCT3 - Rattus norvegicus	43.9543	41.7186	94.1034	96.3477	109.984	160.001	163.456	105.923
An02g03200	strong similarity to hypothetical protein Pep2 - Nectria haematococca	172.924	112.495	21.018	18.9338	17.1293	20.2914	19.5004	17.0215
An02g03210	similarity to SR-related matrix protein of 160 kD SRm160 - Homo sapiens	164.058	173.151	215.778	222.841	196.084	253.733	217.154	331.173
An02g03220	strong similarity to proline permease prnB - Aspergillus nidulans	19.9894	20.9654	16.2829	16.8426	19.5332	17.111	15.5996	16.8339
An02g03230	strong similarity to nucleoporin-interacting component Seh1 - Saccharomyces cerevisiae	178.877	152.669	111.242	105.669	113.837	111.718	90.6716	77.3793
An02g03240	strong similarity to UDP-N-acetylglucosamine--dolichyl-phosphate N-acetylglucosaminephosphotransferase Alg7 - Saccharomyces cerevisiae	214.73	218.874	172.115	161.487	177.969	145.475	147.44	166.675
An02g03250	strong similarity to 3-isopropylmalate dehydratase LEU2 - Phycomyces blakesleeanus	610.202	69.3049	329.23	339.201	304.192	304.334	294.938	300.616
An02g03260	strong similarity to hypothetical cell wall alpha-glucan synthase ags1p - Schizosaccharomyces pombe	23.8845	24.5603	24.1354	21.5616	103.516	57.5593	107.226	187.707
An02g03270	strong similarity to methylenetetrahydrofolate reductase Met13 - Saccharomyces cerevisiae	429.453	429.168	174.705	250.225	245.919	227.581	234.599	327.16
An02g03280	similarity to hypothetical protein UNC-89 - Caenorhabditis elegans	84.2146	93.5667	123.169	128.825	110.54	148.59	254.194	329.425
An02g03290	strong similarity to hypothetical protein SPCC4G3.11 - Schizosaccharomyces pombe	111.805	106.061	76.6213	65.2203	76.0505	55.8785	79.0492	59.4465
An02g03300	strong similarity to vacuolar ATPase subunit F - Neurospora crassa	949.373	912.951	580.611	628.917	629.473	555.787	516.054	512.13
An02g03310	strong similarity to hypothetical phosphatidylglycerol/phosphatidylinositol transfer protein pltpao - Aspergillus oryzae	2452.14	2514.62	4128.72	3952.11	3120.98	3732.91	3726	3399.27
An02g03320	strong similarity to peroxisomal acetyl-CoA C-acyltransferase POT1 - Yarrowia lipolytica	315.961	349.61	353.511	606.166	230.185	159.236	95.5662	98.8373
An02g03330	strong similarity to very long-chain fatty acyl-CoA synthase Fat1 - Saccharomyces cerevisiae	44.5764	50.524	30.7985	34.6244	26.3038	26.3904	27.8427	22.7155
An02g03340	similarity to hypothetical protein Aut4 - Saccharomyces cerevisiae	113.725	118.582	88.3095	80.1207	82.7609	85.5963	78.6815	57.8577
An02g03350	strong similarity to hypothetical rev interacting protein mis3p - Schizosaccharomyces pombe	54.5102	60.8835	67.5095	66.7579	96.2639	73.1189	82.3777	82.588
An02g03360	similarity to hypothetical protein CAD21381.1 - Neurospora crassa	36.062	31.8418	32.1191	31.0909	25.8928	29.6248	26.4277	26.3303
An02g03370	hypothetical protein	13.8516	15.9707	15.0109	14.2571	14.3332	14.1773	13.8917	14.2648
An02g03380	strong similarity to hypothetical protein EAA61757.1 - Aspergillus nidulans	720.892	643.576	527.025	585.158	448.284	489.592	816.561	754.826
An02g03390	strong similarity to spindle pole body protein GCP2 - Homo sapiens	35.0217	32.2287	34.6832	27.3221	32.1165	27.7913	39.2112	39.0858
An02g03400	strong similarity to proteasome 20S subunit Pup2 - Saccharomyces cerevisiae	1024.99	1134.78	783.835	793.141	755.345	721.181	841.219	728.888
An02g03410	strong similarity to protein SEQ ID NO:7875 from patent WO200253728-A2 - Candida albicans	85.9667	85.0337	94.4751	111.859	131.267	120.417	93.3286	89.5924
An02g03420	weak similarity to fungal ZBC protein sequence #33 from patent WO200224865-A2 - unidentified organism	81.351	72.2953	61.4463	57.4257	51.4611	68.9859	47.819	57.1192
An02g03430	hypothetical protein	7.91241	8.06653	8.75056	8.14948	8.47887	8.56368	8.00502	8.78588
An02g03440	hypothetical protein	33.9656	31.2879	35.2362	27.839	30.34	33.9213	32.1317	27.4286
An02g03450	weak similarity to hypothetical protein AAA72367.1 - Homo sapiens	85.9833	89.7696	450.741	488.363	685.33	691.908	636.247	676.826
An02g03460	similarity to hypothetical protein YIL041w - Saccharomyces cerevisiae	648.11	685.019	899.815	813.827	850.354	939.991	832.697	857.922
An02g03470	hypothetical protein	44.7266	41.8128	36.9133	35.6486	35.3841	38.981	40.5763	37.9478
An02g03480	similarity to protein involved in sterol distribution Arv1 - Saccharomyces cerevisiae	69.4757	72.5462	65.3432	51.0684	61.2906	49.4076	73.7813	49.5906
An02g03490	strong similarity to hypothetical oxidoreductase mll4186 - Mesorhizobium loti	267.477	323.624	193.407	163.963	225.217	222.347	179.23	163.408
An02g03500	hypothetical protein	18.0359	21.0106	15.7817	17.0135	16.7383	15.169	15.4591	14.3118
An02g03510	similarity to arylalkylamine N-acetyltransferase AANAT1 - Esox lucius	390.693	389.592	288.846	283.685	259.467	248.367	268.111	294.524
An02g03520	strong similarity to G protein-binding protein CRFG - Homo sapiens	127.341	133.413	165.482	153.403	221.995	215.996	203.692	203.504
An02g03530	hypothetical protein	14.6835	14.8979	13.5928	15.8389	13.4596	12.523	14.4257	13.8134
An02g03540	strong similarity to hexose transporter Hxt3 - Saccharomyces cerevisiae	1582.71	1642.6	95.6411	64.1402	99.1758	88.3721	136.72	167.002
An02g03550	weak similarity to hypothetical protein encoded by CG9894 - Drosophila melanogaster	14.2061	15.1786	14.6428	13.4888	13.6011	14.7587	13.4636	15.234
An02g03560	hypothetical protein	22.6759	18.1028	14.5833	13.9347	17.4934	16.5242	16.1242	14.2913
An02g03570	strong similarity to membrane protein YBR159w - Saccharomyces cerevisiae	572.368	726.922	266.451	234.636	241.829	189.5	214.619	167.26
An02g03580	strong similarity to lipid metabolism protein YER044c from patent WO200058521-A2 - Saccharomyces cerevisiae	1211.23	1211.93	447.127	501.547	550.321	465.823	491.76	429.784
An02g03590	strong similarity to UDP-glucose-hexose-1-phosphate uridylyltransferase Gal7 - Saccharomyces cerevisiae	1119.1	1274.76	307.606	294.015	434.188	425.822	464.505	489.465
An02g03600	hypothetical protein	83.4475	93.5547	92.8211	77.1302	79.321	101.013	103.316	101.152
An02g03610	hypothetical protein	14.9878	15.2443	15.1569	12.1743	12.1423	13.0301	13.3093	11.799
An02g03620	strong similarity to protein involved in cephalosporin C biosynthesis from patent JP09009966-A - Acremonium chrysogenum	26.3763	25.7292	27.8874	35.2508	28.3126	20.6233	24.1397	23.2322
An02g03630	similarity to pimaricin biosynthetic gene cluster protein pimK - Streptomyces natalensis	14.9194	14.8559	13.4255	14.5613	15.7703	16.1317	16.2267	14.6756
An02g03640	strong similarity to hypothetical 3-hydroxyacid dehydrogenase - Helicobacter pylori	423.238	447.826	194.804	160.296	134.865	142.709	189.045	171.549
An02g03650	hypothetical protein	31.4037	43.5111	43.0469	41.9647	38.3858	47.7893	50.8124	52.692
An02g03660	hypothetical protein	24.9553	24.8948	23.1904	25.2366	25.4618	27.4599	24.3574	28.9263
An02g03670	strong similarity to protein involved in cephalosporin C biosynthesis from patent JP09009966-A - Acremonium chrysogenum	19.9139	18.4699	45.5935	40.4068	56.7386	54.8787	69.3189	72.3729
An02g03690	hypothetical protein	25.2461	31.6646	32.7445	30.2069	40.2676	53.4847	351.513	317.209
An02g03700	weak similarity to nicotinic acetylcholine receptor alpha-4 chain ACh4 - Rattus norvegicus	92.9151	102.716	269.792	256.463	228.406	203.21	191.681	185.878
An02g03710	similarity to hypothetical protein CAD79137.1 - Pirellula sp.	162.728	147.074	263.526	326.4	233.308	312.212	317.087	281.465
An02g03720	similarity to excision repair protein Rad4 - Saccharomyces cerevisiae	87.8079	88.691	104.585	85.7256	87.7364	88.689	102.061	102.998
An02g03730	strong similarity to hypothetical dopamine responsive protein - Rattus norvegicus	162.891	181.875	222.044	162	172.523	166.464	167.009	178.091
An02g03740	weak similarity to protein-tyrosine kinase erbB2 - Homo sapiens	210.095	214.164	277.406	267.259	369.585	333.016	360.339	399.596
An02g03750	hypothetical protein	17.1663	17.3668	15.2867	15.1179	16.2249	16.5112	16.6604	14.1516
An02g03760	strong similarity to precursor of endopeptidase La-like enzyme Pim1 - Saccharomyces cerevisiae	240.22	197.361	177.912	165.819	151.374	137.864	137.596	173.318
An02g03770	strong similarity to precursor of heat shock protein Mdj1 - Saccharomyces cerevisiae	196.216	227.036	231.974	224.187	190.097	189.122	190.119	190.349
An02g03780	similarity to histidine domain-protein tyrosine phosphatase from patent WO200063392-A1 - Homo sapiens	39.848	40.5667	30.0932	26.2085	32.1428	27.9979	37.0372	32.0187
An02g03790	hypothetical protein	158.432	159.933	34.4359	30.2168	44.5465	45.2205	36.0486	32.7415
An02g03800	hypothetical protein	31.3624	36.6299	29.2247	25.0514	27.9199	25.8397	28.5718	33.3713
An02g03810	hypothetical protein	36.8346	34.5795	28.5076	35.9168	33.6465	31.9014	30.0271	24.5981
An02g03820	hypothetical protein	37.1354	35.6629	29.9724	30.1741	30.0996	34.4365	35.9291	30.0853
An02g03830	catabolite repressor creA - Aspergillus niger	240.769	195.544	191.643	158.022	184.375	178.225	152.599	166.012
An02g03840	strong similarity to hypothetical DNA-binding protein creA - Aspergillus oryzae	194.091	203.865	319.375	274.7	263.577	288.712	227.955	199.709
An02g03850	similarity to small nuclear ribonucleoprotein G snRPG - Homo sapiens	309.444	340.872	160.029	185.301	182.994	161.794	151.084	122.544
An02g03860	strong similarity to hypothetical protein B1D1.160 - Neurospora crassa	47.4237	39.0624	38.2331	35.348	38.7595	48.1908	43.4393	48.0987
An02g03870	hypothetical protein	10.1415	9.42656	10.4403	10.4476	10.1375	9.80562	11.0283	10.4875
An02g03880	hypothetical protein	26.0159	31.5881	24.7111	27.147	24.8739	24.7708	23.3991	18.8369
An02g03890	hypothetical protein	35.8673	35.2796	40.6203	40.2703	35.0567	38.5519	36.5546	35.8808
An02g03900	hypothetical protein	16.9053	21.3708	18.4195	17.177	20.377	18.1294	20.2874	21.0384
An02g03910	hypothetical protein	10.0788	10.2882	10.7006	10.8636	9.9855	10.1254	10.6821	10.2696
An02g03920	hypothetical protein	12.2969	12.0126	12.5494	12.5239	12.8443	11.4691	12.6113	12.9571
An02g03930	hypothetical protein	21.0503	19.4881	19.0536	19.4074	22.3344	21.822	21.0139	18.1613
An02g03940	strong similarity to glucose repression mediator protein Ssn6 - Saccharomyces cerevisiae	190.302	174.437	238.701	196.165	241.882	187.004	321.159	243.927
An02g03950	strong similarity to cytoplasmic ribosomal protein of the large subunit L3 - Saccharomyces cerevisiae	9671.67	9655.44	4939.11	5453.14	7048.42	7073.68	7065.83	6203.48
An02g03960	strong similarity to hypothetical protein CAD70372.1 - Neurospora crassa	351.035	353.211	402.864	393.375	344.458	379.707	423.255	386.534
An02g03970	hypothetical protein	25.1654	27.9117	22.5159	20.6205	22.6469	25.013	22.1515	22.7335
An02g03980	strong similarity to beta-glucan synthesis associated protein Kre6 - Saccharomyces cerevisiae	23.0974	21.466	17.148	17.8189	19.0841	21.3211	75.178	70.8199
An02g03990	hypothetical protein	146.242	228.199	238.204	206.011	160.449	139.828	102.975	111.875
An02g04000	strong similarity to pyruvate dehydrogenase kinase isoform 2 - Zea mays	319.089	287.923	432.438	509.559	357.934	279.656	274.869	336.71
An02g04010	hypothetical protein	24.4797	26.8088	85.9805	74.127	75.5805	61.6567	52.9837	66.2743
An02g04020	strong similarity to adenylosuccinate lyase ADSL - Homo sapiens	307.387	326.836	92.5804	97.2368	217.835	215.428	183.779	188.094
An02g04030	strong similarity to 70 kDa exocyst component protein Exo70 - Saccharomyces cerevisiae	394.015	389.459	200.266	245.741	254.491	226.213	223.439	275.865
An02g04040	strong similarity to cytosolic phospholipase A2 beta PLA2G4 - Homo sapiens	73.7493	66.0269	37.8014	44.1095	45.8396	50.0181	51.3136	47.7166
An02g04050	similarity to protein-tyrosine phosphatase P-TEN - Homo sapiens	105.222	111.619	92.525	84.6183	89.0905	105.042	93.7981	125.825
An02g04060	hypothetical protein	81.3286	92.0773	35.0153	42.997	46.9558	61.2493	94.9337	89.3481
An02g04070	weak similarity to hypothetical protein BAC84898.1 - Oryza sativa	115.116	119.833	104.458	103.25	99.7922	81.2704	77.128	70.0952
An02g04080	strong similarity to Small nuclear ribonucleoprotein Lsm4 - Mus musculus	296.407	295.471	222.015	249.761	239.591	244.817	264.481	220.187
An02g04090	hypothetical protein	191.741	177.698	404.196	396.932	303.08	286.709	231.129	209.033
An02g04100	strong similarity to histone acetyltransferase Hat1 - Saccharomyces cerevisiae	357.525	402.073	232.075	268.106	296.151	238.276	304.046	282.267
An02g04110	similarity to phenylacetaldehyde dehydrogenase padA - Escherichia coli	153.786	168.189	579.296	637.85	419.526	329.328	194.543	207.058
An02g04120	similarity to protein SEQ ID NO:13148 from patent EP1074617-A2 - Homo sapiens	481.697	522.883	332.849	293.592	385.572	350.416	346.563	304.533
An02g04130	similarity to sel-10 - Caenorhabditis elegans	185.297	164.513	443.553	365.036	350.53	301.279	220.528	283.03
An02g04140	strong similarity to hypothetical protein EAA58004.1 - Aspergillus nidulans [truncated ORF]	81.1111	87.5409	51.4762	81.5351	41.587	40.4309	28.3216	27.7823
An02g04150	similarity to hypothetical protein encoded by An16g01110 - Aspergillus niger [truncated ORF]	235.063	228.755	198.023	197.289	121.223	108.525	78.8098	65.1448
An02g04160	strong similarity to mitochondrial phosphate translocator Mpt1 - Betula pendula	835.129	958.783	379.791	354.192	484.591	525.437	518.928	535.498
An02g04170	weak similarity to dentin phosphoprotein precursor AAC52774.1 - Rattus norvegicus	124.369	125.265	108.068	102.201	98.7448	90.8718	97.8793	83.5745
An02g04180	strong similarity to hypothetical membrane protein YDL001w - Saccharomyces cerevisiae	76.7871	85.8654	73.0008	60.3263	68.7377	46.7307	68.479	84.4292
An02g04190	similarity to hypothetical protein AAP68958.1 - Caenorhabditis elegans	100.016	101.938	96.1268	105.131	121.4	104.991	56.085	80.29
An02g04200	strong similarity to hypothetical protein SPCC4B3.08 - Schizosaccharomyces pombe	73.6104	72.857	77.9955	68.9479	61.264	55.9313	60.8031	60.1354
An02g04210	strong similarity to chloride channel CLC-3 - Tilapia mossambica	164.405	171.618	177.581	169.437	158.222	136.542	170.246	163.98
An02g04220	strong similarity to hypothetical coiled-coil protein SPCC737.08 - Schizosaccharomyces pombe	32.7494	31.4809	39.8608	38.1348	51.5154	44.7525	45.3144	48.6829
An02g04230	hypothetical protein [truncated ORF]	27.3116	24.6895	36.1236	27.6199	23.8412	22.6484	24.7462	27.8034
An02g04240	weak similarity to acinusS mRNA - Homo sapiens	48.7424	45.759	50.745	45.3967	50.3224	45.5002	54.0354	51.0683
An02g04250	similarity to protein p58 - Rattus norvegicus	878.138	952.309	522.068	484.368	525.334	555.049	571.627	560.714
An02g04260	strong similarity to hypothetical small hypothetical zinc-finger protein tim13p - Schizosaccharomyces pombe	1074.91	886.168	382.11	386.716	403.822	425.25	420.726	400.596
An02g04270	cAMP-dependent protein kinase catalytic subunit pkaC - Aspergillus niger	146.684	139.077	168.543	179.541	182.331	175.96	146.574	184.173
An02g04280	strong similarity to stress activated map kinase interacting protein sin1p - Schizosaccharomyces pombe	86.654	103.662	158.638	131.912	145.447	141.362	181.436	168.45
An02g04290	strong similarity to replication factor C chain Rfc1 - Saccharomyces cerevisiae	116.762	148.355	92.2838	106.483	93.6244	111.57	80.0222	118.076
An02g04300	strong similarity to mitochondrial ribosomal protein of the large subunit L16 - Saccharomyces cerevisiae	301.717	329.145	215.518	182.297	212.842	165.124	146.003	192.434
An02g04310	weak similarity to cAMP-dependent protein kinase type II regulatory chain uac1 - Ustilago maydis	58.3834	47.8513	35.5684	31.8237	36.6808	29.8607	29.7052	30.0673
An02g04320	strong similarity to replication factor C 38-kDa subunit RFC3 - Homo sapiens	571.806	583.208	388.966	353.043	368.762	409.705	458.024	416.095
An02g04330	strong similarity to assembly factor of cytochrome c oxidase Cox11 - Saccharomyces cerevisiae	24.9215	25.6971	16.7441	15.1692	16.7608	18.9269	17.6207	15.3442
An02g04340	similarity to hypothetical protein BAA97377.1 - Arabidopsis thaliana	203.638	227.267	223.558	317.464	172.349	139.875	140.482	157.874
An02g04350	weak similarity to helix-loop-helix transcription factor Max - Mus musculus	82.87	99.2732	180.039	201.931	133.088	144.427	168.356	171.437
An02g04360	similarity to hypothetical protein SPCC1235.07 - Schizosaccharomyces pombe	111.831	119.834	78.1235	87.5095	66.0761	84.6861	45.2389	69.3181
An02g04370	similarity to hypothetical protein B23I11.340 - Neurospora crassa	134.905	108.876	207.835	210.407	125.339	114.647	116.368	127.793
An02g04380	similarity to hypothetical protein EAA68518.1 - Gibberella zeae	12.9793	13.8132	14.9873	12.9928	14.0681	14.8604	14.1657	12.4253
An02g04390	similarity to hypothetical protein CAD37031.1 - Neurospora crassa	17.5797	18.8347	18.6497	16.6208	18.9117	17.4778	18.1518	17.2654
An02g04400	strong similarity to hypothetical protein SCF91.02c - Streptomyces coelicolor	22.1657	16.771	17.0874	19.6006	15.9	15.4747	16.3223	13.4871
An02g04410	similarity to fluconazole resistance protein FLU1 - Candida albicans	25.6006	23.5437	25.6287	24.1945	26.3731	24.1766	25.7631	25.4437
An02g04420	strong similarity to hypothetical protein encoded by An12g06190 - Aspergillus niger	13.2435	12.5202	14.0125	13.9464	17.5698	13.1494	21.9216	22.4838
An02g04430	strong similarity to 1-aminocyclopropane-1-carboxylate synthase acs - Penicillium citrinum	38.1265	45.4758	33.9178	39.1876	34.5908	51.579	33.8971	37.131
An02g04440	strong similarity to general amino acid permease Gap1 - Saccharomyces cerevisiae	30.8395	32.3763	29.5478	27.7392	31.6579	29.7053	27.9212	27.4172
An02g04450	hypothetical protein	17.8103	18.1532	18.0544	16.391	17.1784	19.7212	17.0833	19.8129
An02g04460	strong similarity to protein SEQ ID NO:7789 from patent WO200253728-A2 - Candida albicans	32.6696	33.0966	46.802	32.1473	43.2666	34.3645	34.9121	47.1642
An02g04470	hypothetical protein	29.5602	30.0327	28.4548	24.87	29.0472	30.1584	26.1597	25.2626
An02g04480	strong similarity to hypothetical protein B5O22.190 - Neurospora crassa	90.0581	106.343	57.357	71.2983	74.4766	64.305	70.256	56.8362
An02g04490	hypothetical protein	14.947	15.1178	13.0554	12.4126	12.7412	14.085	14.1162	13.0288
An02g04500	similarity to golgi recycling factor Rgp1 - Saccharomyces cerevisiae	187.944	173.229	147.536	163.779	133.979	159.62	164.4	197.609
An02g04510	strong similarity to protein required for completion of mitosis and maintenance of ploidy Mob1 - Saccharomyces cerevisiae	500.638	507.165	678.825	531.409	606.442	574.899	651.946	587.396
An02g04520	strong similarity to H+-transporting ATP synthase delta chain precursor Atp5 - Saccharomyces cerevisiae	2537.75	2572.71	1389.81	1325.71	1221.32	1288.9	1060.89	1282.58
An02g04530	strong similarity to cyclopropane-fatty-acyl-phospholipid synthase - Escherichia coli	429.19	499.817	141.587	130.899	187.423	204.131	224.879	285.134
An02g04540	strong similarity to hypothetical protein YMR196w - Saccharomyces cerevisiae	756.362	811.958	590.158	517.16	727.317	634.048	750.122	712.919
An02g04550	hypothetical protein	40.1738	51.4265	40.6132	41.3761	41.9895	40.2995	43.9743	47.6848
An02g04560	hypothetical protein	21.3232	23.2665	21.3993	21.4154	20.7963	20.6284	19.4093	21.4414
An02g04570	hypothetical protein	14.0973	15.058	12.0324	13.743	13.6147	12.7469	13.5212	12.971
An02g04580	strong similarity to hypothetical protein YAL049c - Saccharomyces cerevisiae	698.154	840.852	1006.66	858.738	898.808	996.823	1050.19	1192.59
An02g04590	similarity to hypothetical monocarboxylate permease Esbp6 - Saccharomyces cerevisiae	53.2897	62.7078	209.76	221.519	67.7733	72.3491	60.264	52.0998
An02g04600	hypothetical protein	24.4512	25.4019	22.6653	23.6928	23.1247	22.245	22.8373	25.3676
An02g04610	hypothetical protein	21.4406	21.0136	19.3038	19.0898	20.3376	19.2432	20.0341	19.766
An02g04620	similarity to S-layer protein - Clostridium thermocellum	371.5	334.662	415.902	457.618	456.053	461.705	535.427	478.406
An02g04630	strong similarity to diphtheria toxin resistance protein DPH1 from patent WO9953762-A1 - Saccharomyces cerevisiae	51.1409	57.6015	87.8513	79.8339	68.5296	74.5097	74.6667	86.6283
An02g04640	strong similarity to 3-hydroxy-3-methylglutaryl CoA lyase HMG-CoA lyase - Rattus norvegicus	517.649	552.787	1071.06	1043.26	953.787	922.757	1081.53	999.367
An02g04650	strong similarity to hypothetical protein EAA59178.1 - Aspergillus nidulans	15.0196	14.8226	16.4303	16.273	13.4258	12.7947	11.0892	12.5154
An02g04660	similarity to hypothetical protein YBR269c - Saccharomyces cerevisiae	141.001	132.634	108.802	107.639	74.4011	77.899	103.376	90.1969
An02g04670	strong similarity to Batten disease-related protein Btn1 - Saccharomyces cerevisiae	369.596	376.808	247.408	285.599	366.692	272.747	348.179	303.152
An02g04680	strong similarity to hormone-sensitive lipase lipe - Rattus norvegicus	83.0361	71.95	494.725	481.389	359.835	332.166	374.879	343.978
An02g04690	strong similarity to serine-type carboxypeptidase I cdpS - Aspergillus saitoi	284.06	219.262	309.523	256.802	347.872	325.51	419.737	436.452
An02g04700	questionable ORF	17.7837	16.8897	18.0104	18.0723	18.0713	17.3006	17.0517	16.4171
An02g04710	questionable ORF	65.214	59.5263	60.3954	60.9507	66.2902	58.817	52.4446	49.1712
An02g04720	questionable ORF	35.1478	32.1001	37.8044	33.4541	32.372	35.0691	36.3838	34.3095
An02g04730	similarity to hypothetical membrane protein YDL237w - Saccharomyces cerevisiae	88.3061	83.5337	97.1995	87.867	66.2657	60.1626	57.992	48.8088
An02g04740	questionable ORF	10.7244	11.8325	10.3126	11.4996	10.9364	11.1234	10.0773	10.1901
An02g04750	weak similarity to hypothetical protein encoded by CG7709 - Drosophila melanogaster	107.305	100.371	250.016	207.387	249.866	211.087	232.627	228.657
An02g04760	weak similarity to hypothetical DNA-binding protein DF1 - Pisum sativum	19.7591	17.208	15.1132	15.7315	15.684	16.2297	15.3728	15.4059
An02g04770	hypothetical protein	12.6544	12.7094	13.0115	10.1259	11.964	12.0653	12.6082	11.9322
An02g04780	weak similarity to 3,5-cyclic-nucleotide phosphodiesterase regA - Dictyostelium discoideum	17.8238	17.2915	11.4875	12.0101	13.5393	12.4928	13.138	12.1016
An02g04790	similarity to hypothetical protein encoded by An01g02260 - Aspergillus niger	13.7257	13.6068	11.3893	12.0495	13.1788	12.7945	12.9603	12.611
An02g04800	strong similarity to sulfur metabolite repression control protein sconB - Aspergillus nidulans	180.928	145.744	225.108	230.195	189.234	156.405	253.816	226.758
An02g04810	hypothetical protein	30.7212	31.5343	28.2041	29.4766	30.5181	28.0427	32.5522	30.0982
An02g04820	similarity to cytokeratin-like protein Apg17 - Saccharomyces cerevisiae	287.522	240.006	249.855	245.308	239.768	253.125	247.152	223.946
An02g04830	strong similarity to extragenic suppressor of the bimD6 mutation sudD - Aspergillus nidulans	34.4394	36.826	19.6395	21.9205	29.9608	25.6639	22.4581	24.0155
An02g04840	strong similarity to chromosome scaffold protein sudA - Aspergillus nidulans [putative frameshift]	346.55	358.837	293.616	253.861	338.407	308.025	317.872	344.301
An02g04850	similarity to protein SEQ ID NO:7804 from patent WO200253728-A2 - Candida albicans	328.979	349.511	679.114	685.039	667.059	632.848	693.774	619.283
An02g04860	strong similarity to cytochrome-b5 reductase - Saccharomyces cerevisiae	1003.18	1067.85	626.204	583.29	468.997	485.21	471.39	376.093
An02g04870	weak similarity to hypothetical phosphatidylinositol-4-phosphate 5-kinase - Schizosaccharomyces pombe	83.5772	105.237	112.145	119.168	89.5535	95.4095	134.836	154.207
An02g04880	strong similarity to arginine--tRNA ligase Msr1 - Saccharomyces cerevisiae	962.457	932.265	582.37	564.035	721.777	753.588	806.188	824.483
An02g04890	hypothetical protein	17.8691	16.9416	15.0068	15.4492	15.1878	16.0426	13.5572	13.8971
An02g04900	endopolygalacturonases pgaB - Aspergillus niger	33.3756	32.9368	27.6077	30.7267	43.4658	45.4793	35.0206	40.5175
An02g04910	strong similarity to multidrug resistance ABC transporter bfr1p - Schizosaccharomyces pombe	256.519	309.875	491.305	454.885	148.372	122.743	100.924	78.8987
An02g04920	similarity to hypothetical protein encoded by An09g02960 - Aspergillus niger [truncated ORF]	50.3881	52.8702	76.3439	69.2634	79.2993	63.8967	90.5397	99.4484
An02g04930	hypothetical protein	14.5659	15.0379	14.8247	15.2796	15.4392	14.5242	14.8197	15.6372
An02g04940	questionable ORF	17.242	17.6314	17.1572	19.2049	18.2304	17.9591	18.5685	17.7537
An02g04950	hypothetical protein	15.394	17.5731	18.04	14.4816	16.3734	16.4756	17.5313	15.2795
An02g04960	strong similarity to hypothetical protein 68B2.80 - Neurospora crassa	160.232	156.671	123.666	114.848	92.4731	109.701	113.828	123.65
An02g04970	hypothetical protein	21.7441	20.3208	32.4834	31.301	41.5758	27.7998	31.6719	31.317
An02g04980	strong similarity to DEAD-box RNA helicase II ddx21 - Homo sapiens	68.8675	100.939	86.66	98.5518	115.416	95.9466	101.699	89.6365
An02g04990	strong similarity to hypothetical protein B21J21.225 - Neurospora crassa	58.0744	47.9595	42.5483	34.7284	40.0981	35.3027	37.6147	38.9644
An02g05000	strong similarity to acyltransferase yscat1 from patent WO200018889-A2 - Saccharomyces sp.	138.265	131.371	70.5388	80.6409	94.8385	98.5085	77.8693	60.5242
An02g05010	strong similarity to mitochondrial ribosomal protein of the large subunit L31 - Saccharomyces cerevisiae	452.386	406.447	277.728	278.434	262.492	295.245	270.786	254.344
An02g05020	questionable ORF	16.8287	16.335	11.6948	13.4504	13.1618	14.0363	13.3014	13.3546
An02g05030	questionable ORF	16.4262	16.5127	17.5968	21.5539	17.2941	17.531	14.29	15.8363
An02g05040	hypothetical protein	18.5105	18.8957	25.1223	21.6802	25.2399	21.4268	19.3693	19.5393
An02g05050	hypothetical protein	14.1523	14.164	14.9728	13.621	16.0471	16.0077	14.5546	14.8588
An02g05060	hypothetical protein	2236.76	1708.75	178.738	210.407	143.409	122.654	263.19	261.91
An02g05070	strong similarity to d-lysergyl-peptide-synthase PS1 - Claviceps purpurea	15.3044	19.5468	17.6968	15.6455	15.9428	17.4993	16.3704	15.3911
An02g05080	strong similarity to maackiain detoxification protein MAK1 - Nectria haematococca	32.7021	29.0347	31.4229	33.6747	37.6511	31.9799	37.8955	35.6476
An02g05090	strong similarity to cytochrome P450 monooxygenase P450I - Gibberella fujikuroi	17.0215	15.7019	17.7126	17.6004	20.5988	16.9343	23.1304	22.8452
An02g05100	hypothetical protein	134.304	152.873	794.885	655.594	620.208	593.75	406.855	400.358
An02g05110	hypothetical protein	15.0161	14.6311	15.8141	15.4908	15.9316	13.8036	14.3655	15.3614
An02g05120	hypothetical protein	22.4771	25.3394	841.002	944.766	970.465	1505.67	1189.21	1521.9
An02g05140	hypothetical protein	30.8757	35.8185	52.9893	43.4351	52.2797	46.0321	79.0357	83.0263
An02g05150	strong similarity to C-8,7 sterol isomerase - Arabidopsis thaliana	203.297	211.716	139.898	165.679	176.974	187.392	188.495	163.716
An02g05160	similarity to hypothetical protein encoded by An11g09150 - Aspergillus niger	111.844	96.4669	94.1894	77.3125	95.0563	74.3275	85.4822	81.0834
An02g05170	strong similarity to maackiain detoxification protein MAK1 - Nectria haematococca	35.6593	38.1734	24.3689	22.9102	26.4792	23.2225	25.8309	22.1626
An02g05180	hypothetical protein	38.3224	42.507	25.7376	22.6496	27.3288	33.1838	30.2783	22.4035
An02g05190	strong similarity to protein sequence a from patent EP1033405-A2 - Arabidopsis thaliana	91.0313	116.239	142.152	121.467	108.967	101.921	98.5524	94.9955
An02g05210	strong similarity to synexin (annexin VII) - Mus musculus	135.467	153.648	506.226	479.144	341.366	367.079	277.549	279.298
An02g05220	similarity to transcription regulator Staf-50 - Homo sapiens	39.3592	33.9528	52.6795	43.3759	47.5946	35.8475	40.195	49.4737
An02g05230	similarity to protein fragment SEQ ID NO:65270 from patent EP1033405-A2 - Arabidopsis thaliana	111.593	121.397	355.421	361.014	241.298	218.215	230.945	231.334
An02g05240	strong similarity to histone 4 from patent WO9919502-A1 - Homo sapiens	2372.23	1905.68	2765.4	3394.59	3468.82	3175.69	3025.4	3389.37
An02g05250	hypothetical protein	50.1232	43.593	46.9848	39.6778	41.3964	48.977	40.1355	40.6599
An02g05260	similarity to protein phosphatase 1 binding protein PTG - Mus musculus	687.722	815.532	233.618	199.771	351.398	283.244	320.862	332.05
An02g05270	hypothetical protein	17.8239	19.2297	18.753	18.3937	19.9334	16.5953	18.5017	21.5293
An02g05280	hypothetical protein	23.0728	26.0821	22.6453	18.6414	19.5547	18.6069	17.6313	21.3129
An02g05290	hypothetical protein	17.2208	14.7583	13.6229	12.7114	15.9178	14.1254	13.9343	16.1395
An02g05300	hypothetical protein	55.1501	40.7647	35.2764	23.9026	31.5263	25.9601	23.5341	26.1516
An02g05310	hypothetical protein	25.668	27.3812	25.1834	23.3302	22.3241	27.7642	29.5764	24.5475
An02g05320	similarity to hypothetical verprolin related protein - Neurospora crassa	186.023	144.549	144.178	118.462	97.8797	92.8233	96.2007	121.031
An02g05330	hypothetical protein	24.6861	22.4278	35.5479	36.7758	32.0751	49.4183	31.4661	34.5437
An02g05340	strong similarity to hypothetical protein 68B2.110 - Neurospora crassa	223.449	259.292	156.02	152.899	122.652	147.962	164.077	168.092
An02g05350	hypothetical protein	39.4184	39.6886	43.3555	36.4549	43.9193	38.0566	39.9038	37.1932
An02g05360	strong similarity to hypothetical protein 9G6.360 - Neurospora crassa	57.0994	55.7528	106.135	82.8967	141.19	114.211	81.5693	70.0193
An02g05370	hypothetical protein	14.4924	15.2852	14.6336	15.6693	15.5522	15.8377	17.1621	14.8842
An02g05380	strong similarity to vacuolar protein sorting-associated protein Vps33 - Saccharomyces cerevisiae	305.32	306.382	496.187	460.005	520.413	457.656	555.291	629.096
An02g05390	strong similarity to t-SNARE Sec9 - Saccharomyces cerevisiae	484.143	502.646	556.202	515.375	540.521	462.237	359.4	433.921
An02g05400	strong similarity to 146D nuclear protein - Xenopus laevis	415.551	427.337	496.452	465.428	445.819	396.53	527.045	602.577
An02g05410	strong similarity to fumarate reductase flavocytochrome c3 fccA - Shewanella frigidimarina	24.9443	20.8853	43.457	46.6351	46.5692	44.2461	42.0276	37.807
An02g05420	strong similarity to hypothetical zinc-finger protein flbC - Aspergillus nidulans	236.652	222.635	417.003	325.396	513.265	437.645	354.683	532.307
An02g05430	questionable ORF	23.6552	23.2192	19.9892	18.5258	18.5733	19.7738	19.618	17.5697
An02g05440	similarity to hypothetical protein Leucine-rich protein - Schizosaccharomyces pombe	50.4919	70.6044	81.0582	59.3364	53.6009	58.6929	69.2519	72.9425
An02g05450	strong similarity to Nedd8-activating enzyme hUba3 - Homo sapiens	325.661	308.824	306.178	316.192	335.351	241.261	252.828	204.729
An02g05460	strong similarity to 40 kD subunit of DNA-directed RNA polymerase I,III Rpc40 - Saccharomyces cerevisiae	70.6267	107.523	65.3152	73.9163	84.437	90.6706	76.7261	67.1227
An02g05470	strong similarity to 49 kD subunit of NADH:ubiquinone reductase - Neurospora crassa	1416.79	1402.23	603.73	576.997	720.219	791.609	819.296	725.688
An02g05480	strong similarity to ubiquitin conjugating enzyme UBC2 - Arabidopsis thaliana	498.037	448.438	642.507	597.552	817.554	907.315	892.482	866.209
An02g05490	strong similarity to Ca(2+)/calmodulin-dependent protein kinase Cmk2 - Saccharomyces cerevisiae	1187.65	1300.8	663.534	704.202	680.34	653.8	638.515	575.413
[truncated: 12,000 more rows]

## Sheet: Suppl Table S2A
Supplementary Table S2. Expression data and functional annotation of putative sugar transporters.
A. Expression data. Expressed as linear normalized averages of the signal value.
Gene ID	Gene name	12h	18h	24h	33h	cluster
An03g02190	mstE	29.3094	32.4396	32.2577	35.0478	A
An12g09370		59.265	145.048	143.53	223.258	A
An14g06260		58.2996	74.2439	76.171	96.584	A
An15g04270		12.9031	17.1906	47.983	53.5791	A
An11g05280	xltB	74.4472	137.278	181.112	216.029	A
An16g01600		43.1212	259.435	577.948	862.327	A
An05g02510		29.3943	32.5052	31.914	44.5142	A
An02g08690		18.0207	22.7338	27.0793	55.3231	A
An13g03250		22.7514	42.2465	65.6926	146.836	A
An04g02790		20.7492	19.8387	20.3284	24.45	A
An14g06890		39.2128	33.6452	39.1384	83.7644	A
An14g02880		45.6351	45.5177	46.2051	46.7216	A
An16g05750		16.3723	15.7129	17.2367	18.4275	A
An08g01720		35.0557	90.1944	66.7514	27.7316	B
An02g00060		17.6465	21.17	19.2343	17.8864	B
An08g04040		87.3183	1094.68	442.954	251.695	B
An11g00120		27.6973	62.4116	42.0743	32.9416	B
An01g08780	xatA	2855.71	10912.6	7442.39	4663.11	B
An12g05820		22.4966	122.68	73.2626	38.5786	B
An07g04430		507.689	804.061	526.371	370.485	B
An07g01260		22.5998	27.1572	23.8183	22.4989	B
An15g00310		71.6197	282.175	113.413	53.6393	B
An01g00850		207.802	2499.9	1843.81	1298.02	B
An06g00620		68.0215	1365.78	1031.65	721.088	B
An02g08230		53.5918	400.255	337.148	235.911	B
An04g00340		348.468	590.962	543.638	467.567	B
An08g09350		23.9087	59.3284	52.203	39.7928	B
An02g11260		16.8827	19.8499	18.0002	18.4498	B
An04g08030		18.5134	25.9919	20.922	21.4147	B
An08g08000		21.9898	38.4536	31.1979	29.3952	B
An14g01600		18.4275	124.486	76.4492	54.982	B
An08g03850		18.2094	71.2483	39.9287	33.4386	B
An18g00440		12.573	21.9152	16.9017	15.1133	B
An03g01750		69.088	160.942	85.1687	142.77	C
An05g02010		33.8412	42.5408	37.1124	44.7665	C
An06g00260		39.1133	1881.4	1157.47	1787.06	C
An11g03700		61.9564	775.729	541.203	543.117	C
An05g00730		13.7132	173.963	94.5967	108.825	C
An12g09270		43.6279	2943.77	1700.56	1847.68	C
An07g02060		29.6167	159.478	184.747	215.276	D
An07g06880		78.2046	287.27	380.205	385.969	D
An11g09600		61.1669	205.153	245.178	198.084	D
An15g05440		59.4457	102.8	123.887	110.798	D
An02g00590	mstF	67.3369	7170.34	6468.92	5875.03	D
An07g10370		350.042	1628.85	1471.26	1455.93	D
An02g07610		242.815	8133.31	7465.51	6972.18	D
An12g05710	rhaT	19.2601	118.771	110.612	106.685	D
An12g07450	mstA	1458.95	7482.69	7837.71	8104.36	D
An01g14620		52.1289	106.214	96.7937	109.173	D
An18g01700		36.0918	4078	3308.1	3789.91	D
An02g07850		106.354	119.662	92.785	88.3675	E
An09g02930	mstD	349.919	582.789	260.957	223.319	E
An15g01500		163.051	213.168	131.807	144.849	E
An01g00820		31.8396	31.3515	27.1794	28.7304	F
An03g05320		42.6344	43.7098	41.2082	39.6267	F
An13g02590		890.669	1001.98	348.646	170.664	F
An14g04280	gatA	276.913	216.716	73.3744	46.605	F
An01g10970		190.222	177.889	150.532	134.942	F
An16g06610		18.2593	17.805	16.675	15.8541	F
An06g02270		1720.83	1327.11	1530.77	805.752	G
An08g08520		18.1109	17.3547	17.4077	15.8715	G
An09g04810		45.1055	50.7865	67.7515	35.3709	G
An18g00040		58.1433	59.9384	62.2206	51.3359	G
An07g01310		88.4423	64.7936	64.0014	70.1388	H
An09g04680		195.352	104.028	100.094	119.401	H
An14g03990		294.673	50.8372	88.5732	92.0563	H
An02g03540	mstC	1612.66	79.8907	93.774	151.861	H
An02g07880		26.1882	22.5668	22.2646	22.5711	H
An05g00490		46.9577	24.0732	22.7954	25.5986	H
An03g01620		1190.13	138.331	88.325	119.513	H
An05g01290	mstG	237.753	45.254	42.3915	42.0274	H
An11g01100	xltC	526.849	76.9139	59.7671	55.908	H
An15g03940	mstH	5280.45	730.035	394.244	316.34	H
An02g02810		85.8403	54.7055	47.5444	49.1646	H
An14g01350		14.8265	13.9926	13.8147	13.7462	H
An14g02700		17.5107	15.6934	15.4825	15.2545	H
An07g06300		37.046	30.2587	22.7184	21.5548	H
An16g06220		29.5321	26.6962	24.9086	24.2115	H
An16g06580		132.176	72.273	38.5657	39.6315	I
An06g00560	xltA	45.6591	27.1957	28.8142	35.2347	I
An06g02030		22.5441	20.4605	21.3052	22.0124	J
An04g10090		17.7537	15.9821	17.9483	16.0141	J
An14g02740	glcCa	17.8439	14.5134	17.588	15.8861	J
An02g11050		22.7376	18.491	20.7757	18.5625	J
An07g00230		13.877	11.4369	12.5723	11.8258	J
An12g01560		37.1452	29.5176	34.6035	27.722	J
An18g01760		24.594	22.2934	23.5092	20.9152	J

## Sheet: Suppl Table S2B
Supplementary Table S2. Expression data and functional annotation of putative sugar transporters.
B. Functional annotation. Characterized transporters in A. niger or close homologs of characterized transporters of other fungi are highlighted in pale blue.
Functional annotation was added based on experimental data in A. niger (green = transport of this sugar; red = no transport of this sugar) or homology (blue).
Experimental annotation of the first 11 sugars was based on de Vries et al. (2017) Comparative genomics reveals high biological diversity and specific adaptations in the industrially and medically important fungal genus Aspergillus. Genome Biol, 18:28.
Gene ID	cluster	D-glucose	D-mannose	D-fructose	D-galactose	maltose	sucrose	trehalose	melitizose	turanose	mannitol	glycerol	L-rhamnose	D-xylose	L-arabinose	pentose	D-galactu-ronic acid	cellobiose	lactose	myo-inositol	Reference for annotation, other than de Vries et al 2017.
An03g02190_mstE	A
An12g09370	A																				Nikawa J, Tsukagoshi Y, Yamashita S. 1991. Isolation and characterization of two distinct myo-inositol transporter genes of Saccharomyces cerevisiae. J Biol Chem 266:11184-11191.
An14g06260	A																				Sloothaak J, Schilders M, Schaap PJ, de Graaff LH. 2014. Overexpression of the Aspergillus niger GatA transporter leads to preferential use of D-galacturonic acid over D-xylose. AMB Express 4:66.
An15g04270	A																				Sloothaak J, Schilders M, Schaap PJ, de Graaff LH. 2014. Overexpression of the Aspergillus niger GatA transporter leads to preferential use of D-galacturonic acid over D-xylose. AMB Express 4:66.
An11g05280_xltB	A																				Sloothaak J, Tamayo-Ramos JA, Odoni DI, Laothanachareon T, Derntl C, Mach-Aigner AR, Martins Dos Santos VA, Schaap PJ. 2016. Identification and functional characterization of novel xylose transporters from the cell factories Aspergillus niger and Trichoderma reesei. Biotechnol Biofuels 9:148.
An16g01600	A																				Huang ZB, Chen XZ, Qin LN, Wu HQ, Su XY, Dong ZY. 2015. A novel major facilitator transporter TrSTR1 is essential for pentose utilization and involved in xylanase induction in Trichoderma reesei. Biochem Biophys Res Commun 460:663-669.
An05g02510	A																				Verho R, Penttilä M, Richard P. 2011. Cloning of two genes (LAT1,2) encoding specific L-arabinose transporters of the L-arabinose fermenting yeast Ambrosiozyma monospora. Appl Biochem Biotechnol 164:604-611.
An02g08690	A																				Kayingo G, Martins A, Andrie R, Neves L, Lucas C, Wong B. 2009. A permease encoded by STL1 is required for active glycerol uptake by Candida albicans. Microbiology 155:1547-1557.
An13g03250	A																				Dos Reis TF, de Lima PB, Parachin NS, Mingossi FB, de Castro Oliveira JV, Ries LN1, Goldman GH. 2016. Identification and characterization of putative xylose and cellobiose transporters in Aspergillus nidulans. Biotechnol Biofuels 9:204.
An04g02790	A																				Dos Reis TF, de Lima PB, Parachin NS, Mingossi FB, de Castro Oliveira JV, Ries LN1, Goldman GH. 2016. Identification and characterization of putative xylose and cellobiose transporters in Aspergillus nidulans. Biotechnol Biofuels 9:204.
An14g06890	A																				Sloothaak J, Schilders M, Schaap PJ, de Graaff LH. 2014. Overexpression of the Aspergillus niger GatA transporter leads to preferential use of D-galacturonic acid over D-xylose. AMB Express 4:66.
An14g02880	A
An16g05750	A																				Sloothaak J, Schilders M, Schaap PJ, de Graaff LH. 2014. Overexpression of the Aspergillus niger GatA transporter leads to preferential use of D-galacturonic acid over D-xylose. AMB Express 4:66.
An08g01720	B																				Nobre A, Lucas C, Leão C. 1999. Transport and utilization of hexoses and pentoses in the halotolerant yeast Debaryomyces hansenii. Appl Environ Microbiol 65:3594-3598.
An02g00060	B																				Du J, Li S, Zhao H. 2010. Discovery and characterization of novel d-xylose-specific transporters from Neurospora crassa and Pichia stipitis. Mol Biosyst 6:2150-2156.
An08g04040	B																				Zhang L, Hua C, Stassen JH, Chatterjee S, Cornelissen M, van Kan JA. 2014. Genome-wide analysis of pectate-induced gene expression in Botrytis cinerea: identification and functional analysis of putative D-galacturonate transporters. Fungal Genet Biol 72:182-191.
An11g00120	B																				Sloothaak J, Odon DI1, de Graaff LH, Martins Dos Santos VA, Schaap PJ, Tamayo-Ramos JA. 2015. Aspergillus niger membrane-associated proteome analysis for the identification of glucose transporters. Biotechnol Biofuels 8:150.
An01g08780_xatA	B																				Li J, Lin L, Li H, Tian C1, Ma Y. 2014. Transcriptional comparison of the filamentous fungus Neurospora crassa growing on three major monosaccharides D-glucose, D-xylose and L-arabinose. Biotechnol Biofuels 7:31.
An12g05820	B																				Nobre A, Lucas C, Leão C. 1999. Transport and utilization of hexoses and pentoses in the halotolerant yeast Debaryomyces hansenii. Appl Environ Microbiol 65:3594-3598.
An07g04430	B																				Du J, Li S, Zhao H. 2010. Discovery and characterization of novel d-xylose-specific transporters from Neurospora crassa and Pichia stipitis. Mol Biosyst 6:2150-2156.
An07g01260	B
An15g00310	B
An01g00850	B																				Colabardini AC, Ries LN, Brown NA, Dos Reis TF, Savoldi M, Goldman MH, Menino JF, Rodrigues F, Goldman GH. 2014. Functional characterization of a xylose transporter in Aspergillus nidulans. Biotechnol Biofuels 7:46.
An06g00620	B
An02g08230	B																				Verho R, Penttilä M, Richard P. 2011. Cloning of two genes (LAT1,2) encoding specific L-arabinose transporters of the L-arabinose fermenting yeast Ambrosiozyma monospora. Appl Biochem Biotechnol 164:604-611.
An04g00340	B																				Nikawa J, Tsukagoshi Y, Yamashita S. 1991. Isolation and characterization of two distinct myo-inositol transporter genes of Saccharomyces cerevisiae. J Biol Chem 266:11184-11191.
An08g09350	B																				Dos Reis TF, de Lima PB, Parachin NS, Mingossi FB, de Castro Oliveira JV, Ries LN1, Goldman GH. 2016. Identification and characterization of putative xylose and cellobiose transporters in Aspergillus nidulans. Biotechnol Biofuels 9:204.
An02g11260	B																				Du J, Li S, Zhao H. 2010. Discovery and characterization of novel d-xylose-specific transporters from Neurospora crassa and Pichia stipitis. Mol Biosyst 6:2150-2156.
An04g08030	B																				Li J, Lin L, Li H, Tian C1, Ma Y. 2014. Transcriptional comparison of the filamentous fungus Neurospora crassa growing on three major monosaccharides D-glucose, D-xylose and L-arabinose. Biotechnol Biofuels 7:31.
An08g08000	B																				Hiramoto T, Tanaka M, Ichikawa T, Matsuura Y, Hasegawa-Shiro S, Shintani T, Gomi K. 2015. Endocytosis of a maltose permease is induced when amylolytic enzyme production is repressed in Aspergillus oryzae. Fungal Genet Biol 82:136-144.
An14g01600	B																				TCDB_2.A.1.1.83
An08g03850	B																				Zhang L, Hua C, Stassen JH, Chatterjee S, Cornelissen M, van Kan JA. 2014. Genome-wide analysis of pectate-induced gene expression in Botrytis cinerea: identification and functional analysis of putative D-galacturonate transporters. Fungal Genet Biol 72:182-191.
An18g00440	B																				Li J, Lin L, Li H, Tian C1, Ma Y. 2014. Transcriptional comparison of the filamentous fungus Neurospora crassa growing on three major monosaccharides D-glucose, D-xylose and L-arabinose. Biotechnol Biofuels 7:31.
An03g01750	C
An05g02010	C																				Li J, Lin L, Li H, Tian C1, Ma Y. 2014. Transcriptional comparison of the filamentous fungus Neurospora crassa growing on three major monosaccharides D-glucose, D-xylose and L-arabinose. Biotechnol Biofuels 7:31.
An06g00260	C
An11g03700	C																				Sloothaak J, Schilders M, Schaap PJ, de Graaff LH. 2014. Overexpression of the Aspergillus niger GatA transporter leads to preferential use of D-galacturonic acid over D-xylose. AMB Express 4:66.
An05g00730	C																				Saitoh H, Hirabuchi A, Fujisawa S, Mitsuoka C, Terauchi R, Takano Y. 2014. MoST1 encoding a hexose transporter-like protein is involved in both conidiation and mycelial melanization of Magnaporthe oryzae. FEMS Microbiol Lett 352:104-113.
An12g09270	C																				Fekete E, Karaffa L, Seiboth B, Fekete E, Kubicek CP, Flipphi M. 2012. Identification of a permease gene involved in lactose utilisation in Aspergillus nidulans. Fungal Genet Biol 49:415-425.
An07g02060	D
An07g06880	D																				Verho R, Penttilä M, Richard P. 2011. Cloning of two genes (LAT1,2) encoding specific L-arabinose transporters of the L-arabinose fermenting yeast Ambrosiozyma monospora. Appl Biochem Biotechnol 164:604-611.
An11g09600	D																				Nobre A, Lucas C, Leão C. 1999. Transport and utilization of hexoses and pentoses in the halotolerant yeast Debaryomyces hansenii. Appl Environ Microbiol 65:3594-3598.
An15g05440	D																				Li J, Lin L, Li H, Tian C1, Ma Y. 2014. Transcriptional comparison of the filamentous fungus Neurospora crassa growing on three major monosaccharides D-glucose, D-xylose and L-arabinose. Biotechnol Biofuels 7:31.
An02g00590_mstF	D																				Jørgensen TR, vanKuyk PA, Poulsen BR, Ruijter GJ, Visser J, Iversen JJ. 2007. Glucose uptake and growth of glucose-limited chemostat cultures of Aspergillus niger and a disruptant lacking MstA, a high-affinity glucose transporter. Microbiology 153:1963-1973.
An07g10370	D																				Zhang W, Cao Y, Gong J, Bao X, Chen G, Liu W. 2015. Identification of residues important for substrate uptake in a glucose transporter from the filamentous fungus Trichoderma reesei. Sci Rep 5:13829.
An02g07610	D																				Nikawa J, Tsukagoshi Y, Yamashita S. 1991. Isolation and characterization of two distinct myo-inositol transporter genes of Saccharomyces cerevisiae. J Biol Chem 266:11184-11191.
An12g05710_rhaT	D																				Sloothaak J, Odoni DI, Martins Dos Santos VA, Schaap PJ, Tamayo-Ramos JA. 2016. Identification of a novel L-rhamnose uptake transporter in the filamentous fungus Aspergillus niger. PLoS Genet 12:e1006468.
An12g07450_mstA	D																				Jørgensen TR, vanKuyk PA, Poulsen BR, Ruijter GJ, Visser J, Iversen JJ. 2007. Glucose uptake and growth of glucose-limited chemostat cultures of Aspergillus niger and a disruptant lacking MstA, a high-affinity glucose transporter. Microbiology 153:1963-1973.
An01g14620	D																				Ferreira C, van Voorst F, Martins A, Neves L, Oliveira R, Kielland-Brandt MC, Lucas C, Brandt A. 2005. A member of the sugar transporter family, Stl1p is the glycerol/H+ symporter in Saccharomyces cerevisiae. Mol Biol Cell 16:2068-2076.
An18g01700	D																				Sloothaak J, Schilders M, Schaap PJ, de Graaff LH. 2014. Overexpression of the Aspergillus niger GatA transporter leads to preferential use of D-galacturonic acid over D-xylose. AMB Express 4:66.
An02g07850	E																				Baruffini E, Goffrini P, Donnini C, Lodi T. 2006. Galactose transport in Kluyveromyces lactis: major role of the glucose permease Hgt1. FEMS Yeast Res 6:1235-1242.
An09g02930_mstD	E
An15g01500	E																				Diezemann A, Boles E. 2003. Functional characterization of the Frt1 sugar transporter and of fructose uptake in Kluyveromyces lactis. Curr Genet 43:281-288.
An01g00820	F																				Sloothaak J, Schilders M, Schaap PJ, de Graaff LH. 2014. Overexpression of the Aspergillus niger GatA transporter leads to preferential use of D-galacturonic acid over D-xylose. AMB Express 4:66.
An03g05320	F																				Dos Reis TF, de Lima PB, Parachin NS, Mingossi FB, de Castro Oliveira JV, Ries LN1, Goldman GH. 2016. Identification and characterization of putative xylose and cellobiose transporters in Aspergillus nidulans. Biotechnol Biofuels 9:204.
An13g02590	F
An14g04280_gatA	F																				Sloothaak J, Schilders M, Schaap PJ, de Graaff LH. 2014. Overexpression of the Aspergillus niger GatA transporter leads to preferential use of D-galacturonic acid over D-xylose. AMB Express 4:66.
An01g10970	F																				Sloothaak J, Schilders M, Schaap PJ, de Graaff LH. 2014. Overexpression of the Aspergillus niger GatA transporter leads to preferential use of D-galacturonic acid over D-xylose. AMB Express 4:66.
An16g06610	F																				Nobre A, Lucas C, Leão C. 1999. Transport and utilization of hexoses and pentoses in the halotolerant yeast Debaryomyces hansenii. Appl Environ Microbiol 65:3594-3598.
An06g02270	G																				Diezemann A, Boles E. 2003. Functional characterization of the Frt1 sugar transporter and of fructose uptake in Kluyveromyces lactis. Curr Genet 43:281-288.
An08g08520	G
An09g04810	G
An18g00040	G																				Du J, Li S, Zhao H. 2010. Discovery and characterization of novel d-xylose-specific transporters from Neurospora crassa and Pichia stipitis. Mol Biosyst 6:2150-2156.
An07g01310	H																				Zhang W, Cao Y, Gong J, Bao X, Chen G, Liu W. 2015. Identification of residues important for substrate uptake in a glucose transporter from the filamentous fungus Trichoderma reesei. Sci Rep 5:13829.
An09g04680	H
An14g03990	H																				Du J, Li S, Zhao H. 2010. Discovery and characterization of novel d-xylose-specific transporters from Neurospora crassa and Pichia stipitis. Mol Biosyst 6:2150-2156.
An02g03540_mstC	H																				Jørgensen TR, vanKuyk PA, Poulsen BR, Ruijter GJ, Visser J, Iversen JJ. 2007. Glucose uptake and growth of glucose-limited chemostat cultures of Aspergillus niger and a disruptant lacking MstA, a high-affinity glucose transporter. Microbiology 153:1963-1973.
An02g07880	H																				Zhang W, Cao Y, Gong J, Bao X, Chen G, Liu W. 2015. Identification of residues important for substrate uptake in a glucose transporter from the filamentous fungus Trichoderma reesei. Sci Rep 5:13829.
An05g00490	H																				Nikawa J, Tsukagoshi Y, Yamashita S. 1991. Isolation and characterization of two distinct myo-inositol transporter genes of Saccharomyces cerevisiae. J Biol Chem 266:11184-11191.
An03g01620	H																				Verho R, Penttilä M, Richard P. 2011. Cloning of two genes (LAT1,2) encoding specific L-arabinose transporters of the L-arabinose fermenting yeast Ambrosiozyma monospora. Appl Biochem Biotechnol 164:604-611.
An05g01290_mstG	H																				Sloothaak J, Odon DI1, de Graaff LH, Martins Dos Santos VA, Schaap PJ, Tamayo-Ramos JA. 2015. Aspergillus niger membrane-associated proteome analysis for the identification of glucose transporters. Biotechnol Biofuels 8:150.
An11g01100_xltC	H																				Delgado-Jarana J, Moreno-Mateos MA, Benítez T. 2003. Glucose uptake in Trichoderma harzianum: role of gtt1. Eukaryot Cell 2:708-717.
An15g03940_mstH	H																				Sloothaak J, Odon DI1, de Graaff LH, Martins Dos Santos VA, Schaap PJ, Tamayo-Ramos JA. 2015. Aspergillus niger membrane-associated proteome analysis for the identification of glucose transporters. Biotechnol Biofuels 8:150.
An02g02810	H																				Hiramoto T, Tanaka M, Ichikawa T, Matsuura Y, Hasegawa-Shiro S, Shintani T, Gomi K. 2015. Endocytosis of a maltose permease is induced when amylolytic enzyme production is repressed in Aspergillus oryzae. Fungal Genet Biol 82:136-144.
An14g01350	H																				Du J, Li S, Zhao H. 2010. Discovery and characterization of novel d-xylose-specific transporters from Neurospora crassa and Pichia stipitis. Mol Biosyst 6:2150-2156.
An14g02700	H																				Diezemann A, Boles E. 2003. Functional characterization of the Frt1 sugar transporter and of fructose uptake in Kluyveromyces lactis. Curr Genet 43:281-288.
An07g06300	H																				Sloothaak J, Schilders M, Schaap PJ, de Graaff LH. 2014. Overexpression of the Aspergillus niger GatA transporter leads to preferential use of D-galacturonic acid over D-xylose. AMB Express 4:66.
An16g06220	H																				Dos Reis TF, de Lima PB, Parachin NS, Mingossi FB, de Castro Oliveira JV, Ries LN1, Goldman GH. 2016. Identification and characterization of putative xylose and cellobiose transporters in Aspergillus nidulans. Biotechnol Biofuels 9:204.
An16g06580	I
An06g00560_xltA	I																				Colabardini AC, Ries LN, Brown NA, Dos Reis TF, Savoldi M, Goldman MH, Menino JF, Rodrigues F, Goldman GH. 2014. Functional characterization of a xylose transporter in Aspergillus nidulans. Biotechnol Biofuels 7:46.
An06g02030	J
An04g10090	J																				Nobre A, Lucas C, Leão C. 1999. Transport and utilization of hexoses and pentoses in the halotolerant yeast Debaryomyces hansenii. Appl Environ Microbiol 65:3594-3598.
An14g02740_glcCa	J																				Du J, Li S, Zhao H. 2010. Discovery and characterization of novel d-xylose-specific transporters from Neurospora crassa and Pichia stipitis. Mol Biosyst 6:2150-2156.
An02g11050	J																				Du J, Li S, Zhao H. 2010. Discovery and characterization of novel d-xylose-specific transporters from Neurospora crassa and Pichia stipitis. Mol Biosyst 6:2150-2156.
An07g00230	J																				Delgado-Jarana J, Moreno-Mateos MA, Benítez T. 2003. Glucose uptake in Trichoderma harzianum: role of gtt1. Eukaryot Cell 2:708-717.
An12g01560	J																				Zhang L, Hua C, Stassen JH, Chatterjee S, Cornelissen M, van Kan JA. 2014. Genome-wide analysis of pectate-induced gene expression in Botrytis cinerea: identification and functional analysis of putative D-galacturonate transporters. Fungal Genet Biol 72:182-191.
An18g01760	J																				Huang ZB, Chen XZ, Qin LN, Wu HQ, Su XY, Dong ZY. 2015. A novel major facilitator transporter TrSTR1 is essential for pentose utilization and involved in xylanase induction in Trichoderma reesei. Biochem Biophys Res Commun 460:663-669.

## Sheet: Suppl Table S3
Supplementary Table S3. Expression levels of carbon metabolic genes and related regulators used for Fig. 3.
Color coding: light blue = Pentose Catabolic Pathway (PCP), dark blue = Pentose Phosphate Pathway (PPP), red = Galacturonic Acid Pathway (GAP), light pink = Rhamnose Pathway (RhP),
dark pink = glycolysis, light green = Galactose Oxido-Reductive Pathway (GORP), dark green = Leloir Pathway, grey = Mannose Pathway (MP), dark yellow = TriCarboxylic Acid pathway (TCA).
Transcriptional regulators are highlighted in pale blue. The data was normalized and expressed as linear values.
gene ID	gene name	pathway	12h	18h	24h	33h	Cluster
An04g00790	gaaX	GAP	48.3	88.3	79.6	63.2	D
An04g00780	gaaR	GAP	27.2	51.8	34.7	32.8	E
An02g07720	gaaC	GAP	1252.48	201.683	178.971	98.3581	K
An16g05390	gaaB	GAP	2231.35	369.181	280.51	226.193	K
An02g07710	gaaA	GAP	812.4	155.668	153.127	155.744	K
An02g07650	pgmB	glycolysis	1071.68	722.527	1372.3	1497.8	B
An12g08610	glkA	glycolysis	325.341	364.971	549.476	620.444	C
An09g01030	pdcB	glycolysis	386.975	1446.09	1075.33	901.489	D
An02g07470	fbaA	glycolysis	5717.71	2765.99	3348.1	4157.8	I
An16g01830	gpdA	glycolysis	12479.2	6099.56	7955.15	7879.76	J
An18g06250	enoA	glycolysis	8516.92	3237.79	4968.76	4549.59	J
An07g08990	pkiA	glycolysis	2133.85	607.333	998.88	846.916	J
An16g05420	pgiA	glycolysis	3348.24	594.523	873.993	1013.56	K
An18g01670	pfkA	glycolysis	2127.57	360.553	557.738	698.758	K
An02g06820	pdcA	glycolysis	5490.31	138.563	147.869	353.978	K
An08g02260	pgkA	glycolysis	4224.73	811.511	1022.58	1135.14	K
An16g02990	pgmA	glycolysis	1218.33	257.162	325.047	388.613	K
An02g14380	hxkA	glycolysis & GORP	1299.56	393.735	619.035	602.975	J
An16g01710	ladB	GORP	48.4216	149.279	219.079	139.62	A
An16g01640	galX	GORP	27.9	31	37.9	33.6	A
An16g01630	cipB	GORP	152.782	301.943	330.943	474.556	C
An07g01290	sdhA	GORP	660.692	29.6677	30.4264	27.9498	K
An16g01650	xhrA	GORP	23.3658	21.5637	24.0492	22.5437
An02g08750	galGc	Leloir	102.283	106.26	146.501	135.58	A
An01g12220	galGa	Leloir	71.6471	91.0965	52.6299	58.2841	F
An16g04160	galE	Leloir	486.008	203.501	273.725	294.54	J
An12g10410	galGe	Leloir	203.955	56.2124	55.3965	50.0565	K
An02g08660	ugmA	Leloir	1029.92	312.483	452.533	441.882	K
An02g03590	gaiD	Leloir	1196.93	300.811	430.005	476.985	K
An14g03820	galGb	Leloir	1488.38	355.092	469.073	549.403	K
An12g00820	galF	Leloir	815.869	384.514	646.753	759.265	L
An08g06350	pmiA	MP	610.972	564.663	744.892	741.182	B
An11g02380	mgtA	MP	350.709	331.935	293.101	270.009	G
An18g06500	pmmA	MP	1473.72	665.573	713.97	633.459	K
An07g03140	xkiA	PCP	567.043	60.6946	110.509	231.777	I
An01g10920	ladA	PCP	603.312	235.27	294.645	275.435	K
An08g01930	lxrA	PCP	1114	65.8804	63.8654	62.9147	K
An01g03740	xyrA	PCP	6049.45	161.342	168.091	161.54	K
An12g00030	xdhA	PCP	3332.33	713.479	833.696	1006.67	K
An11g01120	larA/gaaD	PCP & GAP	2835.22	249.581	276.22	310.605	K
An15g05810	xlnR	PCP & PPP	59.7	322.5	204.5	138.1	D
An04g08600	araR	PCP & PPP	131.3	86.5	52.5	51.1	H
An14g00160	rbtA	PPP	334.368	494.081	987.948	1192.09	C
An02g02930	rpiB	PPP	1970.33	5367.22	5074.99	4497.01	D
An14g03500	tktC	PPP	24.7088	45.8538	49.1503	40.0569	D
An09g03450	rpeA	PPP	370.563	335.262	327.245	254.045	G
An02g06430	tktB	PPP	56.8067	17.5768	18.3605	44.6306	I
An11g00470	rpiA	PPP	517.198	276.647	358.325	340.89	J
An02g12140	gsdA	PPP	2779.2	1009.16	1431.45	1389.69	J
An08g06570	tktA	PPP	4661.37	1867.17	2957.2	3089.87	J
An01g05150	pglA	PPP	1064.29	521.37	675.849	496.24	K
An15g07500	rbkA	PPP	397.324	136.231	130.292	119.362	K
An11g02040	gndA	PPP	4449.54	1109.97	1673.02	1651.22	K
An07g03160	talB	PPP	150.37	37.9239	30.1219	37.3256	K
An07g03850	talA	PPP	6002.83	1456.5	1777.8	1821.29	K
An13g00910	rhaR	RhP	27.1	36.7	43	53.8	C
An13g00940	lraB	RhP	239.582	309.335	259.535	231.552	E
An13g00930	lraA	RhP	126.82	41.0335	42.7125	83.554	I
An13g00920	rhaC	RhP	369.865	157.578	159.189	218.696	I
An08g10530	acoA	TCA	878.028	870.768	1411.96	2157.77	C
An15g01920	mcsA	TCA	233.206	3359.07	2603.51	3052.16	D
An01g09270	acuD	TCA	215.108	2998.89	760.26	1130.49	E
An15g01860	acuE	TCA	518.894	2252.85	884.799	724.58	E
An01g04640	scsA	TCA	242.044	263.845	201.533	236.261	F
An01g13930	sdhB	TCA	1479.93	1309.04	993.127	1046.62	H
An02g12770	sdhA	TCA	1198.16	861.085	648.412	712.409	H
An07g03170	carC	TCA	2500.26	1862.82	1601.01	1631.65	H
An12g07850	fumR	TCA	1517.47	984.494	547.86	586.129	H
An02g12430	icdA	TCA	773.914	465.247	423.468	381.312	K
An14g00310	scsB	TCA	1470.82	1059.64	1076.01	1042.93	K
An09g06680	citA	TCA	2832.45	1102.93	1260.17	1420.66	K
An04g04750	kgdA	TCA	624.459	387.748	384.217	413.897	K
An07g02160	mdhB	TCA	3314.35	923.586	1091.46	1205.95	K
An15g00070	mdhA	TCA	3215.25	2525.66	3154.21	3025.09	L

## Sheet: Suppl Table S4
Supplementary Table S4. Averaged expression values of selected CAZy genes and related regulators used for Fig. 4.
Color coding: black = various substrates, pale green = xyloglucan, dark green = galactomannan, pink = starch, light blue = xylan, dark blue = cellulose, red = pectin, orange = inulin.
Transcriptional regulators are highlighted in pale blue. The data was normalized and expressed as linear values.
gene ID	CAZy family	activity	gene name	substrate	regulator	12h	18h	24h	33h	Cluster
An03g03740	GH1	BGL	bgl4	cellulose		166.5	421.7	147.7	135.3	D
An04g03170	GH1	BGL		cellulose		16.6	190.7	65.3	40.9	C
An11g02100	GH1	BGL		cellulose	XlnR	37.8	46.7	78.4	76.9	I
An08g04630	GH131	EGL		cellulose		27.8038	123.108	457.67	154.601	I
An18g03570	GH3	BGL	bglA	cellulose	XlnR	279.6	2075.5	1505.9	2745.5	E
An11g00200	GH3	BGL	bglM	cellulose		27	214.7	322.9	103.5	G
An03g05330	GH3	BGL		cellulose		20.5	16.9	16.3	15.2	M
An06g02040	GH3	BGL		cellulose		22.4	20.8	23.8	21.9	N
An06g02460	GH3	BGL		cellulose		12.8	12.9	13.4	13.5	J
An07g07630	GH3	BGL		cellulose		30.8	29.7	24.7	23.2	L
An07g09760	GH3	BGL		cellulose		19.5	15.9	16.9	16.2	Q
An08g08240	GH3	BGL		cellulose		27.1	20.2	21.1	21.5	Q
An11g06080	GH3	BGL		cellulose		31	118.1	107.5	76.7	G
An14g01770	GH3	BGL		cellulose	AmyR	55.6	79.1	84.4	88.8	J
An15g01890	GH3	BGL		cellulose		552	413.5	381.6	400.1	M
An15g04800	GH3	BGL		cellulose		17.4	19.8	23.1	20.3	I
An17g00520	GH3	BGL		cellulose		28.6	27.4	30.1	28.8	H
An01g11670	GH5	EGL	eglA	cellulose		15.3	19.9	15.6	19	E
An16g06800	GH5	EGL	eglB	cellulose	AraR	140.3	77.6	90.6	72.8	Q
An07g08950	GH5	EGL	eglC	cellulose		17.2	18.9	32.3	27.8	I
An16g02100	GH5	EGL		cellulose		491.6	552	679.5	740.6	J
An08g01760	GH6	CBH		cellulose	XlnR	18.8	17.1	18.3	16.9	Q
An12g02220	GH6	CBH		cellulose		21.5	20.7	20.8	18.3	K
An07g09330	GH7	CBH	cbhA	cellulose		39.6	256.9	693.6	291.4	I
An01g11660	GH7	CBH	cbhB	cellulose		16	105.4	26.1	50.3	D
An05g00020	not CAZy	regulator	clrA	cellulose		80.8	248.3	153.5	97.5	C
An11g06540	GH2	MND	mndA	galactomannan	AraR, RhaR	57.4	44.1	34.9	47	M
An12g01850	GH2	MND	mndB	galactomannan	XlnR	106.5	301	313.7	345.8	J
An01g06630	GH2	MND		galactomannan		28.7	34	34.7	30.3	G
An15g07760	GH26	MAN		galactomannan		19.4	18	19.7	16.4	O
An06g00170	GH27	AGL	aglA	galactomannan	AraR, AmyR	23.1	196.5	451.9	508.8	J
An02g11150	GH27	AGL	aglB	galactomannan	XlnR	404.9	498.4	370.1	246.4	K
An14g01800	GH27	AGL	aglD	galactomannan	AraR	71.2	27.3	25.7	23.1	M
An01g01320	GH27	AGL		galactomannan		13.5	13.3	12.5	12.1	L
An11g06330	GH27	AGL		galactomannan		22.5	27.7	26.7	24.6	G
An09g00260	GH36	AGL	aglC	galactomannan		39.8897	34.2555	21.4791	24.4733	L
An09g00270	GH36	AGL	aglC	galactomannan	RhaR	131.646	148.537	56.2149	90.7745	L
An04g02700	GH36	AGL		galactomannan	AmyR	36.1	39.5	55.7	59.9	J
An05g01320	GH5	MAN	manA	galactomannan	AraR	28.4	31.4	34.6	34.5	J
An11g06040	GH5	MAN		galactomannan		76.3	73.3	53.7	51.4	L
An16g01640	not CAZy	regulator	galX	galactomannan		27.9	31	37.9	33.6	I
An11g03200	GH32	INU	inuA	inulin	InuR	23.3	17.6	18.5	17.8	Q
An12g08280	GH32	INX	inuE	inulin	InuR	64.6	2966.5	2701.2	2252.2	G
An11g03210	GH32	INX	inuQ	inulin		24.5	23.3	21.1	22.7	M
An08g11070	GH32	SUC	sucA	inulin	InuR	25.1	31.8	28.2	37	E
An15g00320	GH32	SUC	sucB	inulin	InuR	53.5	84.7	66.5	40.9	C
An06g02420	GH32	SUC	sucC	inulin		16.9	14.1	17.4	13.1	O
An09g02160	CE12	RGAE	rgaeA	pectin	GaaR, RhaR	29	32.7	28.7	30.1	D
An04g09360	CE12	RGAE	rgaeB	pectin	GaaR, RhaR	22.8	79.7	87.4	57.2	G
An05g02270	CE12	RGAE		pectin		90.8	244.6	222.2	149.4	G
An03g06310	CE8	PME	pmeA	pectin	GaaR, AraR, RhaR	24.6	23	25.3	22.8	N
An04g09690	CE8	PME	pmeB	pectin	GaaR, AraR	26.6	18.4	19.6	15.4	Q
An14g02920	GH105	URH	urhgA	pectin	AraR, GaaR, RhaR	34	98	81	93	E
An14g05340	GH105	URH	urhgB	pectin	GaaR, RhaR	15.6	19.9	206.8	801	A
An16g06990	GH28	PGA	pgaA	pectin		26.6	22.4	19.6	23.4	M
An02g04900	GH28	PGA	pgaB	pectin	GaaR	33.2	29.2	44.5	37.8	H
An05g02440	GH28	PGA	pgaC	pectin		21.8	21.9	20.3	19.6	L
An09g03260	GH28	PGA	pgaD	pectin		13.8	15.2	16.3	13.5	F
An01g11520	GH28	PGA	pgaI	pectin	GaaR	20	17.5	22.2	18.6	N
An15g05370	GH28	PGA	pgaII	pectin		17.6	18.1	35	23.9	I
An12g07500	GH28	PGX	pgaX	pectin	GaaR	15.4	21.1	18.8	15.7	C
An11g04040	GH28	PGX	pgxA	pectin	GaaR	21.8	15.5	18.3	15.4	Q
An03g06740	GH28	PGX	pgxB	pectin	GaaR	16	29.6	27	20.4	G
An02g12450	GH28	PGX	pgxC	pectin	AraR, GaaR	34.6	37.2	38.4	38.9	J
An01g14650	GH28	RGX	rgxA	pectin	RhaR	31.6	28	32.5	33.3	B
An03g02080	GH28	RGX	rgxB	pectin	RhaR	11.8	12.1	12.9	11.6	F
An18g04810	GH28	RGX	rgxC	pectin	GaaR, RhaR	14.5	17.3	38.9	57.5	J
An12g00950	GH28	RHG	rhgA	pectin		19.8	26.8	30.8	19.3	F
An14g04200	GH28	RHG	rhgB	pectin		8975.6	5588.3	6443	5649.1	Q
An06g02070	GH28	RHG		pectin		16.2	14.5	19.9	15.2	N
An07g01000	GH28	RHG		pectin		16.5	14.1	15.5	15.1	Q
An11g06320	GH28	RHG		pectin		14.2	13.9	14.8	14.2	H
An11g08700	GH28	RHG		pectin		29.8	24	26.7	28.4	P
An04g09700	GH28	XGH	xghA	pectin	GaaR, AraR	22.2	17.3	22.1	17.5	O
An09g01190	GH43	ABN	abnA	pectin	AraR, GaaR	36.6	249.5	135	252	E
An02g01400	GH43	ABN	abnB	pectin		69.7	71.6	67.1	54.1	K
An02g10550	GH43	ABN	abnC	pectin	XlnR	546.9	7569.3	7798.6	7065.8	G
An16g02730	GH43	ABN	abnD	pectin	AmyR, GaaR, RhaR	97.2	31.9	24.2	23.1	M
An07g04930	GH43	ABN		pectin		29.1	28.2	30.3	28.1	N
An15g03550	GH43	ABN		pectin		20.7	138	115.7	255.9	E
An01g00330	GH51	ABF	abfA	pectin	AraR	35.1	24.4	22.2	25.9	M
An08g01710	GH51	ABF	abfC	pectin	AraR, GaaR	108.3	284.9	272.5	203.4	G
An09g00880	GH51	ABF	abfD	pectin		18.4	15.7	17	16.1	Q
An18g05940	GH53	GAL	galA	pectin	AraR, GaaR, RhaR	19.8	21.4	31.8	26.8	I
An16g06590	GH53	GAL	galB	pectin		16.1	14.8	14.5	14.2	M
An15g02300	GH54	ABF	abfB	pectin	AraR	297.7	170	83	105.1	M
An01g06620	GH78	RHA		pectin	RhaR	82.8	213.7	158	145.7	C
An04g09070	GH78	RHA		pectin	XlnR, RhaR	35.5	33.9	38	38.7	B
An07g00240	GH78	RHA		pectin	RhaR	15.7	15.8	16.3	16.2	I
An08g09140	GH78	RHA		pectin		15.4	14.3	14.9	14.1	Q
An10g00290	GH78	RHA		pectin	RhaR	18	15.7	18.7	16.1	O
An12g05700	GH78	RHA		pectin	GaaR, RhaR	18.7	36.4	33	38.9	E
An15g04530	GH78	RHA		pectin		14.9	12.7	12.7	12.8	M
An18g04800	GH78	RHA		pectin	GaaR	170.9	114	92.3	105.2	M
An01g01340	GH88	UGH		pectin	AraR	14.8	15.5	15.4	15.2	G
An04g08600	not CAZy	regulator	araR	pectin		131.3	86.5	52.5	51.1	M
An04g00780	not CAZy	regulator	gaaR	pectin		27.2	51.8	34.7	32.8	C
An04g00790	not CAZy	regulator	gaaX	pectin		48.3	88.3	79.6	63.2	G
An13g00910	not CAZy	regulator	rhaR	pectin		27.1	36.7	43	53.8	J
An14g04370	PL1	PEL	pelA	pectin	GaaR	93	117.4	136.5	106.7	G
An03g00190	PL1	PEL	pelB	pectin		30.7	32.3	34.4	29.1	F
An11g04030	PL1	PEL	pelC	pectin		16.1	14.3	14.7	15.1	P
An19g00270	PL1	PEL	pelD	pectin	GaaR, AraR, RhaR	13.4	12.7	12	12	M
An15g07160	PL1	PEL	pelF	pectin	GaaR	171.9	145.7	167.6	190.1	B
An10g00870	PL1	PLY	plyA	pectin		17.1	15.1	16.7	15.8	Q
An14g01130	PL4	RGL	rglA	pectin	GaaR	13	12.6	12.4	14.3	A
An11g00390	PL4	RGL	rglB	pectin		31	30.2	31.6	34.8	A
An12g10390	SF1	FAE	faeB	pectin	RhaR, AraR, GaaR	41.5	127.1	49.8	56.2	D
An02g13240	GH13	AGD	agdC	starch		78.9	86	235.6	225	I
An13g03710	GH13	AGD	agdD	starch		20	18.2	20.5	18.3	O
An11g03340	GH13	AMY	aamA	starch	AmyR	46.4	14.5	16.3	14.4	M
An05g02100	GH13	AMY	amyA	starch		29.6	27.7	36.7	28	N
An12g06930	GH13	AMY	amyA	starch		17.1	19.8	20.9	18.4	G
An04g06930	GH13	AMY	amyC	starch	AmyR	316.9	304.4	457	364.1	I
An01g13610	GH13	AMY	amyD	starch		48.5	45.6	45.1	44.8	M
An09g03110	GH13	AMY	amyE	starch		33.4	19.9	20.2	20.4	M
An01g06120	GH133	AMO	gdbA	starch		811.4	939.8	1050.9	1031.1	J
An03g06550	GH15	GLA	glaA	starch	AmyR, AraR	8016.8	380.1	318.2	362.7	M
An12g03070	GH15	GLA	glaB	starch		15.6	19.2	22.7	23.3	J
An04g06920	GH31	AGD	agdA	starch	AmyR	2096.3	274.3	193.2	185.5	M
An01g10930	GH31	AGD	agdB	starch	AmyR	618	2376.5	1804.9	3635.7	E
An09g05880	GH31	AGD	agdE	starch		667.4	584.9	576.6	655.3	P
An18g05620	GH31	AGD	agdF	starch	RhaR	21.4	26.1	27.4	22.9	G
An04g06910	not CAZy	regulator	amyR	starch		423.4	162	89.5	64.5	M
An15g04900	AA9	LPMO	eglD	various		77.9316	60.3021	71.9197	72.345	P
An04g08550	AA9	LPMO		various		23.0536	28.6934	28.6333	20.0842	F
An08g05230	AA9	LPMO		various	RhaR	40.8647	398.74	1498.11	451.606	I
An12g02540	AA9	LPMO		various		20.3282	17.9164	21.9798	17.3162	N
An12g04610	AA9	LPMO		various		34.7443	31.7836	34.6162	32.3618	O
An14g02670	AA9	LPMO		various	XlnR	47.6279	193.39	718.508	256.003	I
An15g04570	AA9	LPMO		various	AraR	61.2955	73.7379	138.24	40.0179	F
An07g03100	CE1	esterase		various		158.4	294	357.2	466.7	J
An02g02540	CE16	esterase		various		156.315	527.183	363.779	156.586	C
An07g08940	CE16	esterase		various		17.2664	16.0666	15.814	15.7652	M
An09g00120	FAE	SF7	faeA	various	XlnR	120.256	22.6359	29.4708	22.7115	M
An01g12150	GH35	LAC	lacA	various	AraR, XlnR	635.8	788.1	200.6	97.6	L
An01g10350	GH35	LAC	lacB	various	AraR, GaaR	49.2	68	51.6	52.6	D
An06g00290	GH35	LAC	lacC	various	AmyR, AraR, GaaR, RhaR	34	46.9	31.8	32.4	D
An07g04420	GH35	LAC		various		20.8	19.2	22	17.2	O
An14g05820	GH35	LAC		various		20.3	19.7	19.3	21.9	A
An02g03830	not CAZy	regulator	creA	various		218.2	174.8	181.3	159.3	Q
An12g01870	not CAZy	regulator	manR/clrB	various		112.4	280.1	159.3	130.1	C
An15g05810	not CAZy	regulator	xlnR	various		59.7	322.5	204.5	138.1	C
An04g02780	SF4	FAE		various		29.9	23.7	23.9	23.4	M
An09g05350	SF9	FAE	faeE	various		84.1	75	85	72.5	O
An12g05010	CE1	AXE	axeA	xylan	XlnR	27	25.5	56	31.9	I
An12g02550	CE1	FAE	faeC	xylan		13.4	14.5	24.6	15.6	I
An03g00940	GH10	XLN	xlnC	xylan	AraR, XlnR, ClrA	53.7	62.5	327.3	99.8	I
An01g00780	GH11	XLN	xlnB	xylan	AraR, XlnR	516.8	112.9	170.4	69.9	Q
An15g04550	GH11	XLN	xynA	xylan	AraR	26.8	24.4	24.5	20.9	K
An01g14600	GH11	XLN		xylan	RhaR	26.1	65.1	124.9	64.4	I
An14g07390	GH11	XLN		xylan		13.3	13.3	12.3	11.7	L
An01g09960	GH3	BXL	xlnD	xylan	XlnR	469.4	26.5	22.5	29.2	M
An17g00300	GH3	BXL/ABF	xarB	xylan	XlnR	59.5	50.1	46.5	38.7	K
An03g00500	GH30	XBH		xylan		129.953	93.4496	110.1	211.492	A
An08g10780	GH43	BXL	gbgA	xylan	AraR	472	46	22.4	38.5	M
An02g00140	GH43	BXL	xynB	xylan	GaaR	36.8	83.7	53	38.8	C
An11g03120	GH43	BXL	xynD	xylan		32.7	439.6	433.8	427.1	G
An08g01900	GH43	BXL		xylan	XlnR	23.4	22.3	19.5	19.3	L
An03g00960	GH62	AXH	axhA	xylan	AraR, XlnR	122.7	207.1	507.1	132.2	F
An14g05800	GH67	AGU	aguA	xylan	XlnR, RhaR	106.4	45.9	52.5	57	Q
An01g03340	GH12	XG-EGL	xgeA	xyloglucan		67.5	48.3	51	44.3	Q
An14g02760	GH12	XG-EGL	xgeB	xyloglucan		36.8	16.6	19.1	18.8	Q
An03g05380	GH12	XG-EGL		xyloglucan		306.1	160.3	103	57.1	M
An13g02110	GH29	AFC		xyloglucan		16.4	20.8	21	20.2	G
An09g03300	GH31	AXL	axlA	xyloglucan	AraR, XlnR	1120.2	85.9	94.4	153.3	M
An01g04880	GH31	AXL	axlB	xyloglucan		65	263	182.9	159.2	C
An07g00350	GH31	AXL	axlC	xyloglucan		22.3	18.5	19.1	20.7	P
An01g01870	GH74	XG-EGL		xyloglucan		49.4	14.1	14.8	13.4	M
An16g02760	GH95	AFC	afcA	xyloglucan	XlnR	38.2	61.9	56.1	54.1	G
An16g00540	GH95	AFC		xyloglucan		19	16.1	17.1	16.6	Q
